# Supplementary material for: De novo gene birth
Source: PLoS Genet. 2019 May 23;15(5):e1008160. doi: 10.1371/journal.pgen.1008160 (PMC6542195; doi:10.1371/journal.pgen.1008160)
Supplement: S1 Text — (XML) [file pgen.1008160.s001.xml]

<mediawiki xmlns="http://www.mediawiki.org/xml/export-0.10/" xmlns:xsi="http://www.w3.org/2001/XMLSchema-instance" xsi:schemaLocation="http://www.mediawiki.org/xml/export-0.10/ http://www.mediawiki.org/xml/export-0.10.xsd" version="0.10" xml:lang="en">
  <siteinfo>
    <sitename>PLoSWiki</sitename>
    <dbname>wiki</dbname>
    <base>http://topicpageswiki.plos.org/wiki/Main_Page</base>
    <generator>MediaWiki 1.29.2</generator>
    <case>first-letter</case>
    <namespaces>
      <namespace key="-2" case="first-letter">Media</namespace>
      <namespace key="-1" case="first-letter">Special</namespace>
      <namespace key="0" case="first-letter" />
      <namespace key="1" case="first-letter">Talk</namespace>
      <namespace key="2" case="first-letter">User</namespace>
      <namespace key="3" case="first-letter">User talk</namespace>
      <namespace key="4" case="first-letter">PLoSWiki</namespace>
      <namespace key="5" case="first-letter">PLoSWiki talk</namespace>
      <namespace key="6" case="first-letter">File</namespace>
      <namespace key="7" case="first-letter">File talk</namespace>
      <namespace key="8" case="first-letter">MediaWiki</namespace>
      <namespace key="9" case="first-letter">MediaWiki talk</namespace>
      <namespace key="10" case="first-letter">Template</namespace>
      <namespace key="11" case="first-letter">Template talk</namespace>
      <namespace key="12" case="first-letter">Help</namespace>
      <namespace key="13" case="first-letter">Help talk</namespace>
      <namespace key="14" case="first-letter">Category</namespace>
      <namespace key="15" case="first-letter">Category talk</namespace>
      <namespace key="828" case="first-letter">Module</namespace>
      <namespace key="829" case="first-letter">Module talk</namespace>
    </namespaces>
  </siteinfo>
  <page>
    <title>De Novo Gene Birth</title>
    <ns>0</ns>
    <id>620</id>
    <revision>
      <id>6818</id>
      <parentid>6815</parentid>
      <timestamp>2018-11-13T05:41:53Z</timestamp>
      <contributor>
        <username>T Shafee</username>
        <id>80</id>
      </contributor>
      <minor/>
      <comment>ce</comment>
      <model>wikitext</model>
      <format>text/x-wiki</format>
      <text xml:space="preserve" bytes="50006">
{{author
|first1       = S. Branden
|last1        = Van Oss
|department1  = Computational and Systems Biology
|institution1 = [[WP:University of Pittsburgh|University of Pittsburgh]]
|address1     = 3501 Fifth Avenue, 3064 BST3, Pittsburgh, PA 15260
|username1    = User:Jogmiers
|orcid1       = 

|first2       = Anne-Ruxandra
|last2        = Carvunis
|department2  = Computational and Systems Biology
|institution2 = [[WP:University of Pittsburgh|University of Pittsburgh]]
|address2     = 3501 Fifth Avenue, 3064 BST3, Pittsburgh, PA 15260
|username2    = User:carvunis
|orcid2       = 
}}

'''''De novo'' gene birth''' is the process by which new [[w:Genes|genes]] evolve from DNA sequences that were ancestrally non-genic. ''De novo'' genes represent a subset of novel genes, and may be protein-coding or instead act as RNA genes.&lt;ref&gt;{{Cite pmid|28163910}}&lt;/ref&gt; Other novel genes are known to arise from ancestral genes through fairly well-characterized mechanisms such as [[w:gene duplication|gene duplication]] (including retroposition or [[w:Horizontal gene transfer|horizontal gene transfer]] followed by sequence divergence, or by [[w:Fusion gene|gene fission/fusion]]&lt;ref name=&quot;#25773713&quot;&gt;{{Cite pmid|25773713}}&lt;/ref&gt;&lt;ref name=&quot;#20651121&quot;&gt;{{Cite pmid|20651121}}&lt;/ref&gt; ('''Figure 1'''). In contrast, the mechanisms that govern ''de novo'' gene birth ('''Figure 2''') are not well understood, though several models exist that describe possible mechanisms by which ''de novo'' gene birth may occur. Although in principle ''de novo'' gene birth may have occurred at any point in an organism’s evolutionary history, ancient ''de novo'' gene birth events are difficult to detect. Most studies of ''de novo'' genes to date have thus focused on young genes, typically taxonomically-restricted genes (TRGs) that are present in a single species or lineage, including so-called [[w:Orphan gene|orphan genes]], defined as genes that lack any identifiable homolog. Though de novo gene birth was once viewed as a highly unlikely occurrence,&lt;ref name=&quot;#860134&quot;&gt;{{Cite pmid|860134}}&lt;/ref&gt; there are now several unequivocal examples of the phenomenon that have been described, and it seems likely that de novo gene birth plays a major role in the generation of evolutionary innovation.

[[File:Image_PlaceHolder.png|thumb|right|Images should be uploaded to wikimedia commons under the CC-BY license.]]

==History of the study of ''de novo'' gene birth==


As early as the 1930s, [[w:J.B.S. Haldane|J.B.S Haldane]] and others, observing evidence of [[w:Gene duplication|chromosomal duplications]], suggested that replication of existing genes may lead to new genes with novel functions.&lt;ref name=&quot;#20651121&quot; /&gt; In 1970, [[w:Susumu Ohno|Susumu Ohno]] published the seminal text ''Evolution by Gene Duplication.''&lt;ref&gt;Ohno S (1970) '''Evolution by Gene Duplication''' ''Allen &amp; Unwin''; [[w:Springer Science+Business Meida|''Springer-Verlag'']]&lt;/ref&gt; For some time subsequently, the consensus view was that virtually all genes were derived from ancestral genes, with [[w:François Jacob|François Jacob]] famously remarking in a 1977 essay that “the probability that a functional protein would appear de novo by random association of amino acids is practically zero.”&lt;ref name=&quot;#860134&quot; /&gt; In the same year, however, Pierre-Paul Grassé coined the term “overprinting” to describe the emergence of genes through the expression of alternative [[w:Open reading frame|open reading frames (ORFs)]] that overlap preexisting genes. &lt;ref&gt;Grassé P-P (1977) '''Evolution of living organisms : evidence for a new theory of transformation''' ''Academic Press''&lt;/ref&gt;Overprinting may be thought of as a particular subtype of ''de novo'' gene birth; although overlapping with a previously coding region of the genome, the primary amino-acid sequence of the new protein is entirely novel and derived from a frame that did not previously contain a gene. The first examples of this phenomenon in [[w:Bacteriophage|bacteriophages] were reported in a series of studies from 1976 to 1978,&lt;ref&gt;{{Cite pmid|1004533}}&lt;/ref&gt;&lt;ref&gt;{{Cite pmid|692656}}&lt;/ref&gt;&lt;ref&gt;{{Cite pmid|870828}}&lt;/ref&gt; and since then numerous other examples have been identified in viruses, bacteria, and several eukaryotic species.&lt;ref&gt;{{Cite pmid|1329098}}&lt;/ref&gt;&lt;ref&gt;{{Cite pmid|6585807}}&lt;/ref&gt;&lt;ref&gt;{{Cite pmid|22821011}}&lt;/ref&gt;&lt;ref&gt;{{Cite pmid|17939861}}&lt;/ref&gt; 

Still, the underlying pool of “starter type” exons from which all eukaryotic proteins are constructed was assumed to be constrained.&lt;ref name=&quot;#1822278&quot;&gt;{{Cite pmid|1822278}}&lt;/ref&gt; Using the sequence data available at the time, a 1991 review estimated the number of unique, ancestral eukaryotic exons to be &lt; 60,000.&lt;ref name=&quot;#1822278&quot; /&gt; This notion was consistent with a “Big Bang” theory of protein evolution, which hypothesized “a possible origin of all proteins from a single or a few precursor folds”.&lt;ref&gt;{{Cite pmid|12384571}}&lt;/ref&gt; In 1992, however, the sequence of chromosome III of the budding yeast [[w:Saccharomyces cerevisiae|''Saccharomyces cerevisiae'']] was published,&lt;ref&gt;{{Cite pmid|1574125}}&lt;/ref&gt; representing the first time an entire chromosome from any eukaryotic organism had been sequenced. Sequencing of the entire yeast nuclear genome was then completed by early 1996 through a massive, collaborative international effort.&lt;ref name=&quot;#8763498&quot;&gt;{{Cite pmid|8763498}}&lt;/ref&gt; In his review of the yeast genome project, Bernard Dujon noted that the unexpected abundance of genes lacking any known homologs was perhaps the most striking finding of the entire project.&lt;ref name=&quot;#8763498&quot; /&gt; 

In 2006 and 2007, a series of studies provided arguably the first documented examples of ''de novo'' gene birth that did not involve overprinting.&lt;ref name=&quot;#17435230&quot;&gt;{{Cite pmid|17435230}}&lt;/ref&gt;&lt;ref name=&quot;#16777968&quot;&gt;{{Cite pmid|16777968}}&lt;/ref&gt;&lt;ref name=&quot;#16361246&quot;&gt;{{Cite pmid|16361246}}&lt;/ref&gt; An analysis of the accessory gland transcriptomes of [[w:Drosophila yakuba|''Drosophila yakuba'']] and [[w:Drosophila erecta|''Drosophila erecta'']] first identified 20 putative lineage-restricted genes that appeared unlikely to have resulted from gene duplication.&lt;ref name=&quot;#16361246&quot; /&gt; Levine and colleagues then confirmed the de novo origination of five [[w:Drosophila melanogaster|''Drosophila melanogaster'']] genes through a rigorous pipeline that combined bioinformatic and experimental techniques.&lt;ref name=#16777968/&gt; These genes were identified by combining BLAST search-based and synteny-based approaches (see below), and the absence of the genes in closely-related species was confirmed by [[w:Southern blot|Southern blot]].&lt;ref name=#16777968/&gt; Despite their recent evolution, all five genes appear fixed in ''D. melanogaster'', and the presence of paralogous non-coding sequences suggests that they may have arisen through a recent intrachromosomal duplication event.&lt;ref name=#16777968/&gt; Interestingly, all five were preferentially expressed in the testes of male flies&lt;ref name=#16777968/&gt; (see below). While all five genes have at least partial orthologs in the closely related [[w:Drosophila simulans|''Drosophila simulans'']] (part of the same species subgroup), all three ''D. simulans'' orthologs with complete ORFs showed evidence of rapid evolution and positive selection.&lt;ref name=#16777968/&gt; This is consistent with a recent emergence of these genes, as it is typical for young, novel genes to undergo adaptive evolution.&lt;ref&gt;{{Cite pmid|12871908}}&lt;/ref&gt;&lt;ref&gt;{{Cite pmid|16076957}}&lt;/ref&gt;&lt;ref&gt;{{Cite pmid|7682012}}&lt;/ref&gt;  A subsequent study using methods similar to Levine ''et al.'' and an [[w:Expressed sequence tag|expressed sequence tag]] library derived from ''D. yakuba'' testes identified seven genes derived from six unique ''de novo'' gene birth events in ''D. yakuba'' and/or the closely related ''D. erecta.''&lt;ref name=#17435230/&gt; Three of these genes are extremely short (&lt;90 bp), suggesting that they may be RNA genes.&lt;ref name=#17435230/&gt; Around the same time as these studies in Drosophila were published, a homology search of genomes from all domains of life, including 18 fungal genomes, identified 132 fungal-specific proteins, 99 of which were unique to ''S. cerevisiae.''&lt;ref&gt;{{Cite pmid|17090923}}&lt;/ref&gt;

Since these initial studies, many groups have identified specific cases of ''de novo'' gene birth events in diverse organisms.&lt;ref name=#26323763&gt;{{Cite pmid|26323763}}&lt;/ref&gt; The ''BSC4'' gene in ''S. cerevisiae'', identified in 2008, shows evidence of purifying selection, is expressed at both the mRNA and protein levels, and when deleted is synthetically lethal with two other yeast genes, all of which indicate a functional role for the ''BSC4'' gene product.&lt;ref&gt;{{Cite pmid|18493065}}&lt;/ref&gt; Historically, one argument against the notion of widespread ''de novo'' gene birth is the evolved complexity of protein folding. Interestingly, Bsc4 was later shown to adopt a partially folded state that combines properties of native and non-native protein folding, suggesting the possibility of a functional intermediate state.&lt;ref&gt;{{Cite pmid|29033289}}&lt;/ref&gt; Another well-characterized example in yeast is ''MDF1'', which both represses mating efficiency and promotes vegetative growth, and is intricately regulated by a conserved antisense ORF.&lt;ref&gt;{{Cite pmid|20195295}}&lt;/ref&gt;&lt;ref&gt;{{Cite pmid|25452167}}&lt;/ref&gt; In plants, the first de novo gene to be functionally characterized was ''QQS'', an [[w:Arabidopsis thaliana|''Arabidopsis thaliana'']] gene identified in 2009 that regulates carbon and nitrogen metabolism.&lt;ref&gt;{{Cite pmid|19154206}}&lt;/ref&gt; The first ''de novo'' gene identified in mice, a noncoding RNA gene, was also described in 2009.&lt;ref name=#19733073&gt;{{Cite pmid|19733073}}&lt;/ref&gt; In primates, a 2008 informatic analysis estimated that 15/270 primate orphan genes had been formed ''de novo''.&lt;ref name=#19064677&gt;{{Cite pmid|19064677}}&lt;/ref&gt; A 2009 report identified the first three ''de novo'' human genes, one of which is a therapeutic target in chronic lymphocytic leukemia.&lt;ref name=#19726446&gt;{{Cite pmid|19726446}}&lt;/ref&gt; Since this time, a plethora of genome-level studies have identified large numbers of orphan genes in many organisms ('''Table 1'''), although the extent to which they arose ''de novo'' remains debated.

==Identification of ''de novo'' genes==

===Identification of ''de novo'' emerging sequences===

There are two major approaches to the systematic identification of novel genes: [[w:Genomic phylostratigraphy|genomic phylostratigraphy]]&lt;ref name=#18029048&gt;{{Cite pmid|18029048}}&lt;/ref&gt; and [[w:Synetny|synteny]]-based methods. Both approaches are widely used, individually or in a complementary fashion ('''Table 1''').  

====Genomic phylostratigraphy==== 

Genomic phylostratigraphy involves examining each gene in a focal species, searching for the presence or absence of ancestral homologs through the use of the [[w:BLAST|BLAST]] sequence alignment algorithms&lt;ref&gt;{{Cite pmid|2231712}}&lt;/ref&gt; or related tools. Each gene in the focal species can be assigned an “age” (aka “conservation level” or “genomic phylostrata”) that is based on the evolutionary distance between the focal species and the common ancestor of the most distantly related species in which a homolog is detected.&lt;ref name=#18029048/&gt; When a gene lacks any detectable homolog outside of its own genome, or close relatives, it is said to be a novel or orphan gene. 

Phylogenetic trees are limited by the set of closely related genomes that are available, and results are dependent on BLAST search criteria.&lt;ref name=#27452112&gt;{{Cite pmid|27452112}}&lt;/ref&gt; Because it is based on sequence similarity, phylostratigraphy can struggle at times to distinguish ''de novo'' gene emergence from gene duplications followed by rapid evolution. This was pointed out by a study that simulated the evolution of genes of equal age and found that distant orthologs are often undetectable for the most rapidly evolving genes.&lt;ref&gt;{{Cite pmid|16151190}}&lt;/ref&gt; When accounting for changes in the rate of evolution to portions of young genes that acquire selected functions, a phylostratigraphic approach was much more accurate at assigning gene ages in simulated data.&lt;ref&gt;{{Cite pmid|17408474}}&lt;/ref&gt; A subsequent pair of studies using simulated evolution found that phylostratigraphy failed to detect an ortholog in the most distantly related species for 13.9% of ''D. melanogaster'' genes and 11.4% of ''S. cerevisiae'' genes.&lt;ref&gt;{{Cite pmid|26758516}}&lt;/ref&gt;&lt;ref name=#25312911&gt;{{Cite pmid|25312911}}&lt;/ref&gt; Similarly, a spurious relationship between a gene’s age and its likelihood to be involved in a disease process was detected in the simulated data.&lt;ref name=#25312911/&gt; However, a reanalysis of studies that used phylostratigraphy in yeast, fruit flies and humans found that even when accounting for such error rates and excluding difficult-to-stratify genes from the analyses, the qualitative conclusions were unaffected for all three studies.&lt;ref&gt;{{Cite pmid|28087778}}&lt;/ref&gt; The impact of phylostratigraphic bias on studies examining various features of ''de novo'' genes (see below) remains debated, and there remains much room for the development of better methods to date the emergence of ''de novo'' genes.

Sensitive sequence-based similarity searches, such as [[w:CS-BLAST|CS-BLAST]] and [[w:Hidden Markov model|Hidden Markov Model]] (HMM)-based searches, may also be used, alone or in combination with BLAST-based phylostratigraphy analysis, to identify ''de novo'' genes. A benchmarking study found that such “profile-based” analyses are more accurate than conventional pairwise tools.&lt;ref&gt;{{Cite pmid|27256311}}&lt;/ref&gt; The impact of false positives, when genes are incorrectly inferred to have an ancestral homolog when they are new in reality, has not yet been specifically assessed. 

====Synteny-based approaches==== 
To avoid some of the challenges associated with phylostratigraphy, approaches based on the analysis of syntenic sequences in outgroups – blocks of sequence in which the order and relative positioning of features has been maintained –have also been employed.&lt;ref name=#27452112/&gt; Syntentic alignments are anchored by short, conserved “markers.” Genes are the most common marker in defining syntenic blocks, although k-mers and exons are also used.&lt;ref&gt;{{Cite pmid|24932010}}&lt;/ref&gt;&lt;ref name=#26116928&gt;{{Cite pmid|26116928}}&lt;/ref&gt;  Assuming that a high-quality syntenic alignment can be obtained, confirmation that the syntenic region lacks coding potential in outgroup species allows a ''de novo'' origin to be asserted with higher confidence.&lt;ref name=#27452112/&gt; The strongest possible evidence for ''de novo'' emergence is the inference of the specific mutation(s) that created coding potential, typically through the analysis of microsyntenic regions of closely related species. 

One challenge in applying synteny-based methods is the fact that synteny can be difficult to detect across longer timescales. To address this, various techniques have been tried, such as using exons clustered irrespective of their specific order to define syntenic blocks&lt;ref name=#26116928/&gt; or algorithms that use well-conserved genomic regions to expand microsyntenic blocks.&lt;ref&gt;{{Cite pmid|21441096}}&lt;/ref&gt; There are also difficulties associated with applying synteny-based approaches to genome assemblies that are fragmented.&lt;ref&gt;{{Cite pmid|29382321}}&lt;/ref&gt; Although synteny-based approaches have conventionally been lower-throughput in nature, they are now being applied to genome-wide surveys of ''de novo'' genes&lt;ref name=#19064677/&gt;&lt;ref name=#19726446/&gt;&lt;ref&gt;{Cite pmid|28981695}}&lt;/ref&gt;&lt;ref name=#27401176&gt;{{Cite pmid|27401176}}&lt;/ref&gt;&lt;ref name=#21164016&gt;{{Cite pmid|21164016}}&lt;/ref&gt;&lt;ref name=#24457212&gt;{{Cite pmid|24457212}}&lt;/ref&gt;&lt;ref name=#18550802&gt;{{Cite pmid|18550802}}&lt;/ref&gt;&lt;ref name=#22102831&gt;{{Cite pmid|22102831}}&lt;/ref&gt; and represent a promising area of algorithmic development for gene birth dating. Some have used synteny-based approaches in combination with similarity searches in an attempt to develop standardized, stringent pipelines&lt;ref&gt;{{Cite pmid|30298392}}&lt;/ref&gt; that can be applied to any group of genomes in an attempt to address discrepancies in the various lists of ''de novo'' genes that have been generated (see below). 

===Classification of ''de novo'' genes===

Even when the evolutionary origin of a particular sequence has been rigorously established computationally, it is important to note that there is a lack of consensus about what constitutes a genuine ''de novo'' gene birth event. One reason for this is a lack of agreement on whether or not the entirety of the newly genic sequence must be non-genic in origin. With respect to protein-coding ''de novo'' genes, it has been proposed that ''de novo'' genes be divided into three subtypes, with type I ''de novo'' genes being derived entirely from previously noncoding sequence, type II ''de novo'' genes containing a minority of ancestral sequence that was previously under selection, and type III ''de novo'' genes representing fusions of sequences previously under selection that nevertheless also contain novel, previously noncoding sequence.&lt;ref name=#27452112/&gt; 

===Determination of ''de novo'' gene function===

It is generally accepted that a genuine ''de novo'' gene is expressed in at least some context&lt;ref name=#25773713/&gt;, allowing selection to operate, and many studies use evidence of expression as an inclusion criterion in defining ''de novo'' genes. The expression of sequences at the mRNA level may be confirmed individually through conventional techniques such as [[w:Quantitative PCR|quantitative PCR]], or globally through more modern techniques such as [w:RNA-Seq|RNA sequencing (RNA-seq)]]. Similarly, expression at the protein level can be determined with high confidence for individual proteins using techniques such as [[w:Mass spectrometry|mass spectrometry]] or [[w:Western blot|western blotting]], while [[Ribosome profiling|ribosome profiling (Ribo-seq)]] provides a global survey of translation in a given sample. Ideally, to confirm that the gene in question arose ''de novo'', a lack of expression of the syntenic region of outgroup species would also be demonstrated.&lt;ref&gt;{{Cite pmid|26032716}}&lt;/ref&gt;

The discovery of ''de novo'' gene birth has also led to a questioning of what constitutes a gene, with some models establishing a strict dichotomy between genic and non-genic sequences, and others proposing a more fluid continuum (see below). It is generally agreed, however, that a genuine gene should encode a functional product, be it RNA or protein, although there are different views of what constitutes function.&lt;ref name=#27452112/&gt;&lt;ref&gt;{{Cite pmid|24814287}}&lt;/ref&gt; One view is that, in addition to confirmation of gene expression under some condition, the most rigorous way to determine function is to detect a specific phenotype, indicative of a biological role, upon deletion of the gene or alteration of its expression levels&lt;ref name=#25773713/&gt;; however, for large-scale analyses of entire genomes, obtaining such evidence is not feasible. Alternatively, the existence of a molecular function may be inferred from computationally-derived signatures of selection. One such example is the ratio of nonsynonymous to synonymous substitutions ([[w:DN/dS ratio|dN/dS ratio]]), calculated from different strains of the focal species, or, in the case of TRGs, from different species from the same taxon. This ratio indicates that the sequence in question is either evolving neutrally, or under either positive or negative selection. Despite these and other differences in the criteria used to identify ''de novo'' gene birth events, there is now abundant evidence indicating that the phenomenon is not simply possible, but has occurred in every lineage systematically examined thus far.

==Prevalence of ''de novo'' gene birth==

===Estimates of ''de novo'' genes===

Estimates regarding the frequency of ''de novo'' gene birth and the number of ''de novo'' genes in various lineages vary widely and are highly dependent on methodology, with the most stringent pipelines employing a combination of methods. Studies may identify ''de novo'' genes by phylostratigraphy/BLAST-based methods alone, or may employ a combination of computational techniques (see above), and may or may not assess experimental evidence for expression and/or biological role. Furthermore, genome-scale analyses may consider all or most ORFs in the genome, or may instead limit their analysis to already annotated genes.

The ''D. melanogaster'' lineage is illustrative of these differing approaches. An early survey using a combination of BLAST searches performed on cDNA sequences along with manual searches and synteny information identified 72 new genes specific to ''D. melanogaster'' and 59 new genes specific to three of the four species in the ''D. melanogaster'' species complex. This report found that only 2/72 (~2.8%) of ''D. melanogaster''-specific new genes and 7/59 (~11.9%) of new genes specific to the species complex were derived ''de novo''&lt;ref name=#18550802/&gt;, with the remainder arising via duplication/retroposition. Similarly, an analysis of 195 young (&lt;35 million years old) ''D. melanogaster'' genes identified from syntenic alignments found that only 16 had arisen ''de novo''.&lt;ref name=#21164016/&gt; In contrast, an analysis focused on transcriptomic data from the testes of six ''D. melanogaster'' strains identified 106 fixed and 142 segregating ''de novo'' genes.&lt;ref name=#24457212/&gt; For many of these, ancestral ORFs were identified but were not expressed. Highlighting the differences between inter- and intra-species comparisons, a study in natural [[w:Saccharomyces paradoxus|''Saccharomyces paradoxus'']] populations found that the number of de novo polypeptides identified more than doubled when considering intra-species diversity.&lt;ref name=&quot;DurandGagnon-Arsenault2018&quot;&gt;{{cite journal|last1=Durand|first1=Éléonore|last2=Gagnon-Arsenault|first2=Isabelle|last3=Hatin|first3=Isabelle|last4=Nielly-Thibault|first4=Lou|last5=Namy|first5=Olivier|last6=Landry|first6=Christian R.|year=2018|doi=10.1101/329730}}&lt;/ref&gt; In primates, one early study identified 270 orphan genes (unique to humans, chimpanzees, and macaques), of which 15 were thought to have originated ''de novo''&lt;ref name=#19064677/&gt;, while a later report identified 60 de novo genes in humans alone that are supported by transcriptional and proteomic evidence.&lt;ref name=#22102831/&gt; Studies in other lineages/organisms have also reached different conclusions with respect to the number of de novo genes present in each organism, as well as the specific sets of genes identified. A sample of these large-scale studies is described in '''Table 1'''.

A reanalysis of three such studies in murines that identified between 69 and 773 putative ''de novo'' genes argued that the various estimates included many genes that were not in fact ''de novo.''&lt;ref name=&quot;Casola2018&quot;&gt;{{cite journal|last1=Casola|first1=Claudio|year=2018|doi=10.1101/287193}}&lt;/ref&gt; Many genes were excluded on the basis of not being annotated in the major databases. A conservative approach applied to the remaining genes, which excluded candiates with paralogs, distantly related homologs or conserved domains, or that lacked syntenic sequence information in non-rodents. This approach validated ~40% of candidate ''de novo'' genes, resulting in an upper estimate of only 11.6 ''de novo'' genes formed (and retained) per million years, a rate ~5-10 times slower than what was estimated for novel genes formed by duplication.&lt;ref name=&quot;Casola2018&quot;&gt;{{cite journal|last1=Casola|first1=Claudio|year=2018|doi=10.1101/287193}}&lt;/ref&gt; It is notable that even after application of this stringent pipeline, the 152 validated ''de novo'' genes that remained still represents a significant fraction of the mouse genome likely to have originated de novo. Generally speaking, however, it remains debated whether duplication and divergence or de novo gene birth represent the dominant mechanism for the emergence of new genes&lt;ref name=#21164016/&gt;&lt;ref name=#18550802/&gt;&lt;ref name=&quot;DurandGagnon-Arsenault2018&quot;&gt;{{cite journal|last1=Durand|first1=Éléonore|last2=Gagnon-Arsenault|first2=Isabelle|last3=Hatin|first3=Isabelle|last4=Nielly-Thibault|first4=Lou|last5=Namy|first5=Olivier|last6=Landry|first6=Christian R.|year=2018|doi=10.1101/329730}}&lt;/ref&gt;&lt;ref name=#22722833&gt;{{Cite pmid|22722833}}&lt;/ref&gt;&lt;ref&gt;{{Cite pmid|23433480}}&lt;/ref&gt;&lt;ref name=#30201962&gt;{{Cite pmid|30201962}}&lt;/ref&gt; 

===Dynamics of ''de novo'' gene birth===

It is important to distinguish between the frequency of ''de novo'' gene birth and the number of ''de novo'' genes in a given lineage. If ''de novo'' gene birth is frequent, it might be expected that genomes would tend to grow in their gene content over time; however, the gene content of genomes is usually relatively stable.&lt;ref&gt;{{Cite pmid|21878963}}&lt;/ref&gt; This implies that a frequent gene death process must balance ''de novo'' gene birth, and indeed, ''de novo'' genes are distinguished by their rapid turnover relative to established genes. In support of this notion, recently emerged ''Drosophila'' genes are much more likely to be lost, primarily through [[w:Pseudogene|pseudogenization]], with the youngest orphans being lost at the highest rate;&lt;ref name=#24554240&gt;{{Cite pmid|24554240}}&lt;/ref&gt; this despite the fact that some Drosophila orphan genes have been shown to rapidly become essential.&lt;ref name=#21164016/&gt; A similar trend of frequent loss among young gene families was observed in nematode genus [[w:Pristionchus|''Pristionchus'']].&lt;ref name=#30232197&gt;{{Cite pmid|30232197}}&lt;/ref&gt; In wild ''S. paradoxus'' populations, ''de novo'' ORFs emerge and are lost at similar rates.&lt;ref name=&quot;DurandGagnon-Arsenault2018&quot;&gt;{{cite journal|last1=Durand|first1=Éléonore|last2=Gagnon-Arsenault|first2=Isabelle|last3=Hatin|first3=Isabelle|last4=Nielly-Thibault|first4=Lou|last5=Namy|first5=Olivier|last6=Landry|first6=Christian R.|year=2018|doi=10.1101/329730}}&lt;/ref&gt; Similarly, an analysis of five mammalian transcriptomes found that most ORFs in mice were either very old or species specific, implying frequent birth and death of ''de novo'' transcripts.&lt;ref name=#30201962/&gt; Nevertheless, there remains a positive correlation between the number of species-specific genes in a genome and the evolutionary distance from its most recent ancestor.&lt;ref&gt;{{Cite pmid|23348040}}&lt;/ref&gt;

It is difficult to ascertain whether a gene is undergoing gene death from sequence data alone, as an acceleration in the rate of evolution could be indicative of either pseudogenization or of positive (aka Darwinian) selection for a novel, adaptive trait. Functional approaches are therefore employed to determine the biological role of a particular gene product; if it is deleterious, as in the case of a ''de novo'' [[w:microRNA|microRNA]] gene in ''D. melanogaster''&lt;ref&gt;{{Cite pmid|29792159}}&lt;/ref&gt;, gene death may be immanent. In addition to the birth and death of ''de novo'' genes at the sequence level through mutational processes, genomes are subject to constant “transcriptional turnover”. One study in murines found that while all regions of the ancestral genome were transcribed at some point in at least one descendent, the portion of the genome under active transcription in a given strain or subspecies is subject to rapid change.&lt;ref&gt;{{Cite pmid|26836309}}&lt;/ref&gt; The “transcriptional turnover” of noncoding RNA genes is particularly fast as compared to that of coding genes.&lt;ref&gt;{{Cite pmid|22844254}}&lt;/ref&gt;

==Features of ''de novo'' genes==

Several studies have found that recently emerged ''de novo'' genes differ from established genes across a range of sequence and predicted structural features. Across a broad range of species, young and/or taxonomically restricted genes or ORFs tend to be shorter in length than established genes, to evolve more rapidly, and to be less expressed.&lt;ref name=#19064677/&gt;&lt;ref name=#22722833/&gt;&lt;ref name=#24554240/&gt;&lt;ref name=#30232197/&gt;&lt;ref name=#19944701&gt;{{Cite pmid|19944701}}&lt;/ref&gt;&lt;ref&gt;{{Cite pmid|14525923}}&lt;/ref&gt;&lt;ref&gt;{{Cite pmid|18273382}}&lt;/ref&gt;&lt;ref&gt;{{Cite pmid|19351897}}&lt;/ref&gt;&lt;ref&gt;{{Cite pmid|26296317}}&lt;/ref&gt;&lt;ref name=#21332978&gt;{{Cite pmid|21332978}}&lt;/ref&gt;&lt;ref name=#30232198&gt;{{Cite pmid|30232198}}&lt;/ref&gt; Their expression has also been found to be more tissue- or condition-specific than that of established genes.&lt;ref name=#17435230/&gt;&lt;ref name=&quot;#16361246&quot; /&gt;&lt;ref name=#19064677/&gt;&lt;ref name=#24457212/&gt;&lt;ref name=#22102831/&gt;&lt;ref name=#22722833/&gt;&lt;ref name=#21332978/&gt;&lt;ref name=&quot;ZhouZhang2018&quot;&gt;{{cite journal|last1=Zhou|first1=Qi|last2=Zhang|first2=Jia-yu|year=2018|doi=10.1101/276667}}&lt;/ref&gt;&lt;ref&gt;{{Cite pmid|30065088}}&lt;/ref&gt; In particular, relatively high expression of ''de novo'' genes was observed in male reproductive tissues in ''Drosophila'' and humans (see below), and, in humans, in the cerebral cortex or the brain more generally.&lt;ref name=#22102831/&gt;&lt;ref name=&quot;PerteaShumate2018&quot;&gt;{{cite journal|last1=Pertea|first1=Mihaela|last2=Shumate|first2=Alaina|last3=Pertea|first3=Geo|last4=Varabyou|first4=Ales|last5=Chang|first5=Yu-Chi|last6=Madugundu|first6=Anil K|last7=Pandey|first7=Akhilesh|last8=Salzberg|first8=Steven|year=2018|doi=10.1101/332825}}&lt;/ref&gt;

Other general features of ''de novo'' genes appear dependent on the species or lineage being examined. This appears to partly be a result of the fact that genomes vary in their [[w:GC-content|GC content]], and young genes bear more similarity to non-genic sequences from the genome in which they arose than do established genes.&lt;ref name=#28355220&gt;{{Cite pmid|28355220}}&lt;/ref&gt; Features such as predicted intrinsic structural disorder (ISD), the percentage of transmembrane residues, and the relative frequency of various predicted [[w:Protein secondary structure|secondary structural features]] all show a strong GC dependency in orphan genes, whereas in more ancient genes these features are only weakly influenced by GC content.&lt;ref name=#28355220/&gt; This is exemplified by the fact that in organisms with relatively high GC content, ranging from ''D. melanogaster'' to the parasite [[w:Leishmania major|''Leishmania major'']], young genes have high ISD,&lt;ref&gt;{{Cite pmid|25736992}}&lt;/ref&gt;&lt;ref&gt;{{Cite pmid|25843649}}&lt;/ref&gt; while in a low GC genome such as budding yeast, young genes have low ISD.&lt;ref name=#22722833/&gt;&lt;ref name=#19944701/&gt; 

==Models and mechanisms of ''de novo'' gene birth==

Several theoretical models and possible mechanisms of ''de novo'' gene birth have been described. The models are generally not mutually exclusive, and it is possible to imagine a number of plausible ways in which a ''de novo'' gene might emerge.

===ORF first vs. transcription first===

For birth of a ''de novo'' protein-coding gene to occur, a non-genic sequence most both be transcribed, and acquire an ORF ('''Figure 2A'''). These events may in theory occur in either order, and there is evidence supporting both an “ORF first” and a “transcription first” model.&lt;ref name=#25773713/&gt; A case study of the mouse ''de novo'' gene ''Poldi'' found that both the ORF as well as polyadenylation signals and splicing donor and acceptor sites were conserved in closely related species lacking evidence of expression.&lt;ref name=#19733073/&gt; An analysis of ''de novo'' genes that are segregating in ''D. melanogaster'' with respect to their expression found that sequences that are transcribed had similar coding potential to the orthologous sequences from lines lacking evidence of transcription,&lt;ref name=#24457212/&gt; supporting the notion that many ORFs, at least, exist prior to being expressed. Furthermore, putatively non-genic ORFs long enough to encode functional peptides are numerous in eukaryotic genomes, and expected to occur at high frequency by chance.&lt;ref name=#24457212/&gt;&lt;ref name=#22722833/&gt; At the same time, transcription of eukaryotic genomes is far more extensive than previously thought, and documented examples also exist of genomic regions that were transcribed prior to the appearance of an ORF that became a ''de novo'' gene.&lt;ref&gt;{{Cite pmid|24146629}}&lt;/ref&gt; The proportion of ''de novo'' genes that are protein-coding is unknown, but the appearance of “transcription first” has led some to posit that protein-coding ''de novo'' genes may first exist as RNA gene intermediates. The case of bifunctional RNAs, which are both translated and function as RNA genes, shows that such a mechanism is plausible.&lt;ref&gt;{{Cite pmid|19043537}}&lt;/ref&gt;

===Pervasive gene expression===

With the development and wide use of technologies such as RNA-seq and Ribo-seq, eukaryotic genomes are now known to be pervasively transcribed&lt;ref&gt;{{Cite pmid|16569694}}&lt;/ref&gt;&lt;ref&gt;{{Cite pmid|21771634}}&lt;/ref&gt;&lt;ref&gt;{{Cite pmid|18451266}}&lt;/ref&gt;&lt;ref&gt;{{Cite pmid|21765801}}&lt;/ref&gt; and translated.&lt;ref name=#25159147&gt;{{Cite pmid|25159147}}&lt;/ref&gt; Many ORFs that are either unannotated, or annotated as [[w:Long non-coding RNA|long non-coding RNAs (lncRNAs)]], are translated at some level, under at least some condition, or in a particular tissue.&lt;ref name=#22722833/&gt;&lt;ref name=#25159147/&gt;&lt;ref name=#29556078&gt;{{Cite pmid|29556078}}&lt;/ref&gt;&lt;ref&gt;{{Cite pmid|25233276}}&lt;/ref&gt;&lt;ref&gt;{{Cite pmid|21948395}}&lt;/ref&gt; Though infrequent, these translation events expose non-genic sequence to selection. This pervasive expression forms the basis for several theoretical models describing ''de novo'' gene birth.

====Proto-gene model==== 

The proto-gene model of ''de novo'' gene birth proposes that ORFs exist on a spectrum ranging from non-genic to genic sequences, as opposed to the conventional binary classification scheme of gene vs. non-gene.&lt;ref name=#22722833/&gt; Ribo-seq technology was first applied in 2009 in ''S. cerevisiae''.&lt;ref&gt;{{Cite pmid|19213877}}&lt;/ref&gt; A 2012 reanalysis of this data found that ~1,100 non-genic ORFs showed signatures of translation.&lt;ref name=#22722833/&gt; When translated, non-genic ORFs become “proto-genes,” with features intermediate between genes and non-genes. The model makes use of the observation that in ''S. cerevisiae'', several features of ORFs (see above) correlate with ORF age as determined by phylostratigraphic analysis.&lt;ref name=#22722833/&gt; A similar continuum with respect to genes age was seen for ORF features in a wide range of organisms (see above). 

Most non-genic ORFs that are translated appear to be evolving neutrally.&lt;ref name=&quot;DurandGagnon-Arsenault2018&quot;&gt;{{cite journal|last1=Durand|first1=Éléonore|last2=Gagnon-Arsenault|first2=Isabelle|last3=Hatin|first3=Isabelle|last4=Nielly-Thibault|first4=Lou|last5=Namy|first5=Olivier|last6=Landry|first6=Christian R.|year=2018|doi=10.1101/329730}}&lt;/ref&gt;&lt;ref name=#29556078/&gt; The proto-gene model predicts, however, that expression of non-genic ORFs will occasionally provide an adaptive advantage to the cell. Adaptive proto-genes will gradually mature under selection, eventually leading to ''de novo'' gene birth. Differential translation of proto-genes in stress conditions, as well as an enrichment near proto-genes of binding sites for [[w:Transcription factor|transcription factors]] involved in regulating stress response,&lt;ref name=#22722833/&gt; support the adaptive potential of proto-genes, as does the observation that novel, functional proteins can be experimentally evolved from random amino acid sequences.&lt;ref&gt;{{Cite pmid|11287961}}&lt;/ref&gt; The pervasive nature of translation suggests that new proto-genes emerge frequently, usually returning to the non-genic state. 

Consistent with the notion that various features of ORFs exhibit a continuum that reflects their evolutionary age, a subsequent analysis, also in ''S. cerevisiae'', found that ORF regulation by transcription factors, indicative of their integration into larger molecular networks, displays a similar continuum. Similarly, the likelihood of physical interactions, as well as the likelihood and strength of genetic interactions, is correlated with ORF age as determined by phylostratigraphy.&lt;ref name=#24056411&gt;{{Cite pmid|24056411}}&lt;/ref&gt; In contrast, with respect to certain predicted structural features such as β-strand content and aggregation propensity, the putative peptides encoded by proto-genes are similar to non-genic sequences and categorically distinct from canonical genes.&lt;ref name=#24056411/&gt; 

====Preadaptation model==== 

The preadaptation model of ''de novo'' gene birth uses mathematical modeling to argue that when standing genetic variation that is normally hidden is exposed to weak or shielded selection, the resulting pool of “cryptic” variation is purged of “self-evidently deleterious” sequences, such as those prone to lead to protein aggregation, and enriched in potential adaptations relative to constitutively expressed sequences.&lt;ref&gt;{{Cite pmid|16387877}}&lt;/ref&gt; Beyond such purging, selection is thought to operate on non-genic sequences that already contain gene-like properties; in contrast to the proto-gene model, the preadaptation model asserts that “gene birth is a sudden transition to functionality.”&lt;ref name=#28642936&gt;{{Cite pmid|28642936}}&lt;/ref&gt; Recently emerged genes are expected to display exaggerated genic features, rather than features intermediate between old genes and non-genes.&lt;ref name=#28642936/&gt; In support of this, an analysis of ISD in mice found that young genes have higher ISD than old genes, while random non-genic sequences tend to show the lowest levels of ISD.&lt;ref name=#28642936/&gt;, although the observed trend may have resulted from a subset of young genes derived by overprinting&lt;ref name=&quot;Casola2018&quot;&gt;{{cite journal|last1=Casola|first1=Claudio|year=2018|doi=10.1101/287193}}&lt;/ref&gt;. In wild ''S. paradoxus'' populations, ORFs with exaggerated gene-like features are found among the pool of translated intergenic polypeptides.&lt;ref name=&quot;DurandGagnon-Arsenault2018&quot;&gt;{{cite journal|last1=Durand|first1=Éléonore|last2=Gagnon-Arsenault|first2=Isabelle|last3=Hatin|first3=Isabelle|last4=Nielly-Thibault|first4=Lou|last5=Namy|first5=Olivier|last6=Landry|first6=Christian R.|year=2018|doi=10.1101/329730}}&lt;/ref&gt; It is not clear whether such ORFs are preferentially retained.

The revealing of cryptic variation may be due to molecular errors including increased rates of translational readthrough and aberrant gene splicing events. The preadaptation model also proposes that  in order to avoid the deleterious consequences associated with molecular errors, populations may either evolve local solutions, in which selection operates on each individual locus and a relatively high error rate is maintained, or global solutions that select for a low error rate and permit the accumulation of deleterious cryptic variation.&lt;ref name=#21199946&gt;{{Cite pmid|21199946}}&lt;/ref&gt; ''De novo'' gene birth is thought to be favored in populations that evolve local solutions, as the relatively high error rate will result in a pool of cryptic variation that is “preadapted” through the purging of deleterious sequences.

====“Out of Testis” hypothesis==== 

An early case study of ''de novo'' gene birth, which identified five ''de novo'' genes in ''D. melanogaster'', noted preferential expression of these genes in the testes&lt;ref name=#16777968/&gt;, and several additional ''de novo'' genes were identified using transcriptomic data derived from the testes and male accessory glands of ''D. yakuba'' and ''D. erecta''&lt;ref name=#17435230/&gt;&lt;ref name=#16361246/&gt; (see above). This was in keeping with the rapid evolution of genes related to reproduction that has been observed across a range of lineages&lt;ref&gt;{{Cite pmid|11836507}}&lt;/ref&gt;&lt;ref&gt;{{Cite pmid|16237444}}&lt;/ref&gt;&lt;ref&gt;{{Cite pmid|16388004}}&lt;/ref&gt;, suggesting that sexual selection may play a key role in adaptive evolution and ''de novo'' gene birth. A subsequent large-scale analysis of six ''D. melanogaster'' strains identified 248 testis-expressed ''de novo'' genes, of which ~57% were not fixed.&lt;ref name=#24457212/&gt; It has been suggested that the large number of ''de novo'' genes with male-specific expression identified in ''Drosophila'' is likely due to the fact that such genes are preferentially retained relative to other ''de novo'' genes, for reasons that are not entirely clear.&lt;ref name=#24554240/&gt;

In humans, a study that identified 60 human-specific ''de novo'' genes found that their average expression, as measured by RNA-seq, was highest in the testes.&lt;ref name=#22102831/&gt; Another study looking at mammalian-specific genes more generally also found enriched expression in the testes.&lt;ref name=#28854603&gt;{{Cite pmid|28854603}}&lt;/ref&gt; Transcription in mammalian testes is thought to be particularly promiscuous, due in part to elevated expression of the transcription machinery&lt;ref&gt;{{Cite pmid|8805310}}&lt;/ref&gt;&lt;ref&gt;{{Cite pmid|21555408}}&lt;/ref&gt; and an open chromatin environment&lt;ref&gt;{{Cite pmid|11472831}}&lt;/ref&gt;, creating the conditions for the expression of non-genic sequences required for ''de novo'' gene birth. Testes-specific expression seems to be a general feature of all novel genes, as an analysis of ''Drosophila'' and vertebrate species found that young genes showed testes-biased expression regardless of their mechanism of origination.&lt;ref name=&quot;ZhouZhang2018&quot;&gt;{{cite journal|last1=Zhou|first1=Qi|last2=Zhang|first2=Jia-yu|year=2018|doi=10.1101/276667}}&lt;/ref&gt; 

===Grow slow and moult model===

The “grow slow and moult” model describes a potential mechanism of ''de novo'' gene birth, particular to protein-coding genes. In this scenario, existing protein-coding ORFs expand at their ends, especially their 3’ ends, leading to the creation of novel N- and C-terminal domains.&lt;ref name=#26517896&gt;{{Cite pmid|26517896}}&lt;/ref&gt; Novel C-terminal domains may first evolve under weak selection via occasional expression through read-through translation, as in the preadaptation model, only later becoming constitutively expressed through a mutation that disrupts the stop codon.&lt;ref name=#21199946/&gt;&lt;ref name=#26517896/&gt; Existing genes are often close to repetitive sequences that encode disordered domains. These novel, disordered domains may initially confer some non-specific binding capability that becomes gradually refined by selection. Sequences encoding these novel domains may occasionally separate from their parent ORF, leading or contributing to the creation of a ''de novo'' gene.&lt;ref name=#26517896/&gt;  

===Role of epigenetic modifications===

An examination of ''de novo'' genes in ''A. thaliana'' found that they are both hypermethylated and generally depleted of [[w:Histone|histone]] modifications.&lt;ref name=#27401176/&gt; In agreement with the proto-gene model, methylation levels of ''de novo'' genes were intermediate between established genes and intergenic regions. The methylation patterns of these ''de novo'' genes are stably inherited, and methylation levels were highest, and most similar to established genes, in ''de novo'' genes with verified protein-coding ability.&lt;ref name=#27401176/&gt; In the pathogenic fungus ''Magnaporthe oryzae'', less conserved genes tend to have methylation patterns associated with low levels of transcription.&lt;ref&gt;{{Cite pmid|25708804}}&lt;/ref&gt; A study in yeasts also found that ''de novo'' genes are enriched at recombination hotspots, which tend to be nucleosome-free regions.&lt;ref&gt;{{Cite pmid|29220506}}&lt;/ref&gt; 

In [[w:Pristionchus pacificus|''Pristionchus pacificus'']], orphan genes with confirmed expression display chromatin states that differ from those of similarly expressed established genes.&lt;ref name=#30232198/&gt; Orphan gene start sites have epigenetic signatures that are characteristic of enhancers, in contrast to conserved genes that exhibit classical promoters.&lt;ref name=#30232198/&gt; Many unexpressed orphan genes are decorated with repressive histone modifications, while a lack of such modifications facilitates transcription of an expressed subset of orphans, supporting the notion that open chromatin promotes the formation of novel genes.&lt;ref name=#30232198/&gt;

It has been speculated that the epigenetic landscape of ''de novo'' genes in the early stages of formation may be particularly variable between and among populations, resulting in variable levels of gene expression and thereby allowing young genes to explore the “expression landscape.”&lt;ref name=#23593031&gt;{{Cite pmid|23593031}}&lt;/ref&gt; The ''QQS'' gene in ''A. thaliana'' is one example of this phenomenon; its expression is negatively regulated by DNA methylation that, while heritable for several generations, varies widely in its levels both among natural accessions and within wild populations.&lt;ref name=#23593031/&gt; Epigenetics are also largely responsible for the permissive transcriptional environment in the testes, particularly through the incorporation into nucleosomes of non-canonical histone variants that are replaced by histone-like [[w:Protamine|protamines]] during spermatogenesis.&lt;ref&gt;{{Cite pmid|15800613}}&lt;/ref&gt;

==''De novo'' gene birth and human health==

In addition to its significance for the field of evolutionary biology, ''de novo'' gene birth has implications for human health. It has been speculated that novel genes, including ''de novo'' genes, may play an outsized role in species-specific traits;&lt;ref name=#26323763/&gt;&lt;ref&gt;{{Cite pmid|23949544}}&lt;/ref&gt; however, many species-specific genes lack functional annotation.&lt;ref name=#28854603/&gt; Nevertheless, there is evidence to suggest that human-specific ''de novo'' genes are involved in disease processes such as cancer. ''NYCM'', a ''de novo'' gene unique to humans and chimpanzees, regulates the pathogenesis of neuroblastomas in mouse models,&lt;ref&gt;{{Cite pmid|24391509}}&lt;/ref&gt; and the primate-specific ''PART1'', an lncRNA gene, has been identified as both a tumor suppressor and an oncogene in different contexts.&lt;ref name=#19064677/&gt;&lt;ref&gt;{{Cite pmid|10706094}}&lt;/ref&gt;&lt;ref&gt;{{Cite pmid|30049286}}&lt;/ref&gt; Several other human- or primate-specific ''de novo'' genes, including ''PBOV1''&lt;ref&gt;{{Cite pmid|23418531}}&lt;/ref&gt;, ''GR6''&lt;ref&gt;{{Cite pmid|27056411}}&lt;/ref&gt;&lt;ref&gt;{{Cite pmid|9307271}}&lt;/ref&gt;, ''MYEOV''&lt;ref&gt;{{Cite pmid|26568894}}&lt;/ref&gt;, ''ELFN1-AS1''&lt;ref name=#27437030&gt;{{Cite pmid|27437030}}&lt;/ref&gt;, and ''CLLU1''&lt;ref name=#19726446/&gt;, are also linked to cancer. Some have even suggested considering tumor-specifically expressed, evolutionary novel genes as their own class of genetic elements, noting that many such genes are under positive selection and may be neofunctionalized in the context of tumors.&lt;ref name=#27437030/&gt;

The specific expression of many ''de novo'' genes in the human brain&lt;ref name=#22102831/&gt; also raises the intriguing possibility that ''de novo'' genes influence human cognitive traits. One such example is ''FLJ33706'', a ''de novo'' gene that was identified in GWAS and linkage analyses for nicotine addiction and shows elevated expression in the brains of Alzheimer’s patients.&lt;ref&gt;{{Cite pmid|20376170}}&lt;/ref&gt; Generally speaking, expression of young, primate-specific genes is enriched in the fetal human brain relative to the expression of similarly young genes in the mouse brain.&lt;ref name=#22028629&gt;{{Cite pmid|22028629}}&lt;/ref&gt; Most of these young genes, several of which originated ''de novo'', are expressed in the neocortex, which is thought to be responsible for many aspects of human-specific cognition. Many of these young genes show signatures of positive selection, and functional annotations indicate that they are involved in diverse molecular processes, but are enriched for transcription factors.&lt;ref name=#22028629/&gt;

In addition to their roles in cancer processes, ''de novo'' originated human genes have been implicated in the maintenance of pluripotency&lt;ref&gt;{{Cite pmid|25317556}}&lt;/ref&gt; and in immune function.&lt;ref name=#19064677/&gt;&lt;ref name=#28854603/&gt;&lt;ref&gt;{{Cite pmid|9892612}}&lt;/ref&gt; The preferential expression of ''de novo'' genes in the testes (see above) is also suggestive of a role in reproduction. Given that the function of many ''de novo'' human genes remains uncharacterized, it seems likely that an appreciation of their contribution to human health and development will continue to grow. 

==Open questions==

While the phenomenon of ''de novo'' gene birth is now well-established, many open questions remain. The extent to which the various models and mechanisms described above contribute to ''de novo'' gene birth is unresolved. Although modern methods have detected transcription and translation of sequences previously assumed to be non-genic, the extent to which this is a regulated process, as opposed to “noise” or molecular errors, also remains unknown. When considering expression as a requirement for ''de novo'' gene birth, one must also account for the fact that that gene expression is highly conditional, dependent on the unique features of an environment that a given population exists in. Despite the fact that the library of global expression data has expanded dramatically in the past decade, most experiments are carried out under laboratory conditions that may deviate radically from the natural environment that has dominated the evolutionary history of a given species. The effects of environmental shifts on the ''de novo'' gene birth process remains largely unexplored. Moving forward, it is hoped that experimental evolution techniques will begin to resolve these and other questions by permitting the observation of ''de novo'' gene birth in real time.&lt;ref name=#25773713/&gt;
 
== See also ==
*[[wp:example|example]]

== Wikipedia pages that should link here ==
*[[wp:example|example]]


=References=
&lt;references /&gt;
[[Category:PLOS article drafts]]
&lt;!-- Please replace the above category with the appropriate journal-specific category:
[[Category:PLOS Computational Biology drafts]]
[[Category:PLOS Genetics drafts]]
[[Category:PLOS ONE drafts]]
--&gt;</text>
      <sha1>r9ze0k1rm55do35yxbuqghzd4x9ctz1</sha1>
    </revision>
    <revision>
      <id>6861</id>
      <parentid>6860</parentid>
      <timestamp>2018-11-14T01:51:16Z</timestamp>
      <contributor>
        <username>T Shafee</username>
        <id>80</id>
      </contributor>
      <minor/>
      <comment>350px images</comment>
      <model>wikitext</model>
      <format>text/x-wiki</format>
      <text xml:space="preserve" bytes="55823">
{{author
|first1       = S. Branden
|last1        = Van Oss
|department1  = Computational and Systems Biology
|institution1 = [[WP:University of Pittsburgh|University of Pittsburgh]]
|address1     = 3501 Fifth Avenue, 3064 BST3, Pittsburgh, PA 15260
|username1    = User:Jogmiers
|orcid1       = 

|first2       = Anne-Ruxandra
|last2        = Carvunis
|department2  = Computational and Systems Biology
|institution2 = [[WP:University of Pittsburgh|University of Pittsburgh]]
|address2     = 3501 Fifth Avenue, 3064 BST3, Pittsburgh, PA 15260
|username2    = User:carvunis
|orcid2       = 
}}

'''''De novo'' gene birth''' is the process by which new [[w:Genes|genes]] evolve from DNA sequences that were ancestrally non-genic. ''De novo'' genes represent a subset of novel genes, and may be protein-coding or instead act as RNA genes.&lt;ref&gt;{{Cite pmid|28163910}}&lt;/ref&gt; Other novel genes are known to arise from ancestral genes through fairly well-characterized mechanisms such as [[w:gene duplication|gene duplication]] (including retroposition or [[w:Horizontal gene transfer|horizontal gene transfer]] followed by sequence divergence, or by [[w:Fusion gene|gene fission/fusion]]&lt;ref name=&quot;#25773713&quot;&gt;{{Cite pmid|25773713}}&lt;/ref&gt;&lt;ref name=&quot;#20651121&quot;&gt;{{Cite pmid|20651121}}&lt;/ref&gt; ('''Figure 1'''). In contrast, the mechanisms that govern ''de novo'' gene birth ('''Figure 2''') are not well understood, though several models exist that describe possible mechanisms by which ''de novo'' gene birth may occur. Although in principle ''de novo'' gene birth may have occurred at any point in an organism’s evolutionary history, ancient ''de novo'' gene birth events are difficult to detect. Most studies of ''de novo'' genes to date have thus focused on young genes, typically taxonomically-restricted genes (TRGs) that are present in a single species or lineage, including so-called [[w:Orphan gene|orphan genes]], defined as genes that lack any identifiable homolog. Though de novo gene birth was once viewed as a highly unlikely occurrence,&lt;ref name=&quot;#860134&quot;&gt;{{Cite pmid|860134}}&lt;/ref&gt; there are now several unequivocal examples of the phenomenon that have been described, and it seems likely that de novo gene birth plays a major role in the generation of evolutionary innovation.

[[File:Figure 1.svg|thumb|350px|'''Fig 1. Novel gene formation from ancestral genes.''' 
Novel genes can be formed from ancestral genes through a variety of mechanisms. Inspired by Table 1 from&lt;ref&gt;{{Cite pmid|14634634}}&lt;/ref&gt;. (A) Duplication and divergence. Following duplication, one copy experiences relaxed selection and gradually acquires novel function(s). (B) Gene fusion. A hybrid gene formed from some or all of two previously separate genes. Gene fusions can occur by different mechanisms; shown here is an interstitial deletion. (C) Gene fission. A single gene separates to form two distinct genes, such as by duplication and differential degeneration of the two copies.&lt;ref&gt;{{Cite pmid|15064762}}&lt;/ref&gt; (D) Exon shuffling. Can occur through different mechanisms; shown here is double crossover facilitated by interspersed repetitive elements. (E) Horizontal gene transfer. Genes acquired from other species by horizontal transfer undergo divergence and neofunctionalization. (F) Retroposition. Transcripts may be reverse transcribed and integrated as an intronless gene elsewhere in the genome. This new gene may then undero divergence. 
]]

[[File:Figure 2.svg|thumb|350px|'''Fig 2. ''De novo'' gene birth.''' 
Novel genes can emerge from ancestrally non-genic regions through poorly understood mechanisms. (A) A non-genic region first gains transcription and an ORF, in either order, facilitating the birth of a ''de novo'' gene. (B) Overprinting. A novel ORF is created that overlaps with an existing ORF, but in a different frame. Overprinting may be considered a special case of ''de novo'' gene birth. 
]]

==History of the study of ''de novo'' gene birth==

As early as the 1930s, [[w:J.B.S. Haldane|J.B.S Haldane]] and others, observing evidence of [[w:Gene duplication|chromosomal duplications]], suggested that replication of existing genes may lead to new genes with novel functions.&lt;ref name=&quot;#20651121&quot; /&gt; In 1970, [[w:Susumu Ohno|Susumu Ohno]] published the seminal text ''Evolution by Gene Duplication.''&lt;ref&gt;Ohno S (1970) '''Evolution by Gene Duplication''' ''Allen &amp; Unwin''; [[w:Springer Science+Business Meida|''Springer-Verlag'']]&lt;/ref&gt; For some time subsequently, the consensus view was that virtually all genes were derived from ancestral genes, with [[w:François Jacob|François Jacob]] famously remarking in a 1977 essay that “the probability that a functional protein would appear de novo by random association of amino acids is practically zero.”&lt;ref name=&quot;#860134&quot; /&gt; In the same year, however, Pierre-Paul Grassé coined the term “overprinting” to describe the emergence of genes through the expression of alternative [[w:Open reading frame|open reading frames (ORFs)]] that overlap preexisting genes. &lt;ref&gt;Grassé P-P (1977) '''Evolution of living organisms : evidence for a new theory of transformation''' ''Academic Press''&lt;/ref&gt;Overprinting may be thought of as a particular subtype of ''de novo'' gene birth; although overlapping with a previously coding region of the genome, the primary amino-acid sequence of the new protein is entirely novel and derived from a frame that did not previously contain a gene. The first examples of this phenomenon in [[w:Bacteriophage|bacteriophages]] were reported in a series of studies from 1976 to 1978,&lt;ref&gt;{{Cite pmid|1004533}}&lt;/ref&gt;]][[#cite note-7|&lt;span class=&quot;mw-reflink-text&quot;&gt;[7]&lt;/span&gt;]]&lt;ref&gt;{{Cite pmid|692656}}&lt;/ref&gt;&lt;ref&gt;{{Cite pmid|870828}}&lt;/ref&gt; and since then numerous other examples have been identified in viruses, bacteria, and several eukaryotic species.&lt;ref&gt;{{Cite pmid|1329098}}&lt;/ref&gt;&lt;ref&gt;{{Cite pmid|6585807}}&lt;/ref&gt;&lt;ref&gt;{{Cite pmid|22821011}}&lt;/ref&gt;&lt;ref&gt;{{Cite pmid|17939861}}&lt;/ref&gt; 

Still, the underlying pool of “starter type” exons from which all eukaryotic proteins are constructed was assumed to be constrained.&lt;ref name=&quot;#1822278&quot;&gt;{{Cite pmid|1822278}}&lt;/ref&gt; Using the sequence data available at the time, a 1991 review estimated the number of unique, ancestral eukaryotic exons to be &lt; 60,000.&lt;ref name=&quot;#1822278&quot; /&gt; This notion was consistent with a “Big Bang” theory of protein evolution, which hypothesized “a possible origin of all proteins from a single or a few precursor folds”.&lt;ref&gt;{{Cite pmid|12384571}}&lt;/ref&gt; In 1992, however, the sequence of chromosome III of the budding yeast [[w:Saccharomyces cerevisiae|''Saccharomyces cerevisiae'']] was published,&lt;ref&gt;{{Cite pmid|1574125}}&lt;/ref&gt; representing the first time an entire chromosome from any eukaryotic organism had been sequenced. Sequencing of the entire yeast nuclear genome was then completed by early 1996 through a massive, collaborative international effort.&lt;ref name=&quot;#8763498&quot;&gt;{{Cite pmid|8763498}}&lt;/ref&gt; In his review of the yeast genome project, Bernard Dujon noted that the unexpected abundance of genes lacking any known homologs was perhaps the most striking finding of the entire project.&lt;ref name=&quot;#8763498&quot; /&gt; 

In 2006 and 2007, a series of studies provided arguably the first documented examples of ''de novo'' gene birth that did not involve overprinting.&lt;ref name=&quot;#17435230&quot;&gt;{{Cite pmid|17435230}}&lt;/ref&gt;&lt;ref name=&quot;#16777968&quot;&gt;{{Cite pmid|16777968}}&lt;/ref&gt;&lt;ref name=&quot;#16361246&quot;&gt;{{Cite pmid|16361246}}&lt;/ref&gt; An analysis of the accessory gland transcriptomes of [[w:Drosophila yakuba|''Drosophila yakuba'']] and [[w:Drosophila erecta|''Drosophila erecta'']] first identified 20 putative lineage-restricted genes that appeared unlikely to have resulted from gene duplication.&lt;ref name=&quot;#16361246&quot; /&gt; Levine and colleagues then confirmed the de novo origination of five [[w:Drosophila melanogaster|''Drosophila melanogaster'']] genes through a rigorous pipeline that combined bioinformatic and experimental techniques.&lt;ref name=&quot;#16777968&quot; /&gt; These genes were identified by combining BLAST search-based and synteny-based approaches (see below), and the absence of the genes in closely-related species was confirmed by [[w:Southern blot|Southern blot]].&lt;ref name=&quot;#16777968&quot; /&gt; Despite their recent evolution, all five genes appear fixed in ''D. melanogaster'', and the presence of paralogous non-coding sequences suggests that they may have arisen through a recent intrachromosomal duplication event.&lt;ref name=&quot;#16777968&quot; /&gt; Interestingly, all five were preferentially expressed in the testes of male flies&lt;ref name=&quot;#16777968&quot; /&gt; (see below). While all five genes have at least partial orthologs in the closely related [[w:Drosophila simulans|''Drosophila simulans'']] (part of the same species subgroup), all three ''D. simulans'' orthologs with complete ORFs showed evidence of rapid evolution and positive selection.&lt;ref name=&quot;#16777968&quot; /&gt; This is consistent with a recent emergence of these genes, as it is typical for young, novel genes to undergo adaptive evolution.&lt;ref&gt;{{Cite pmid|12871908}}&lt;/ref&gt;&lt;ref&gt;{{Cite pmid|16076957}}&lt;/ref&gt;&lt;ref&gt;{{Cite pmid|7682012}}&lt;/ref&gt;  A subsequent study using methods similar to Levine ''et al.'' and an [[w:Expressed sequence tag|expressed sequence tag]] library derived from ''D. yakuba'' testes identified seven genes derived from six unique ''de novo'' gene birth events in ''D. yakuba'' and/or the closely related ''D. erecta.''&lt;ref name=&quot;#17435230&quot; /&gt; Three of these genes are extremely short (&lt;90 bp), suggesting that they may be RNA genes.&lt;ref name=&quot;#17435230&quot; /&gt; Around the same time as these studies in Drosophila were published, a homology search of genomes from all domains of life, including 18 fungal genomes, identified 132 fungal-specific proteins, 99 of which were unique to ''S. cerevisiae.''&lt;ref&gt;{{Cite pmid|17090923}}&lt;/ref&gt;

Since these initial studies, many groups have identified specific cases of ''de novo'' gene birth events in diverse organisms.&lt;ref name=&quot;#26323763&quot;&gt;{{Cite pmid|26323763}}&lt;/ref&gt; The ''BSC4'' gene in ''S. cerevisiae'', identified in 2008, shows evidence of purifying selection, is expressed at both the mRNA and protein levels, and when deleted is synthetically lethal with two other yeast genes, all of which indicate a functional role for the ''BSC4'' gene product.&lt;ref&gt;{{Cite pmid|18493065}}&lt;/ref&gt; Historically, one argument against the notion of widespread ''de novo'' gene birth is the evolved complexity of protein folding. Interestingly, Bsc4 was later shown to adopt a partially folded state that combines properties of native and non-native protein folding, suggesting the possibility of a functional intermediate state.&lt;ref&gt;{{Cite pmid|29033289}}&lt;/ref&gt; Another well-characterized example in yeast is ''MDF1'', which both represses mating efficiency and promotes vegetative growth, and is intricately regulated by a conserved antisense ORF.&lt;ref&gt;{{Cite pmid|20195295}}&lt;/ref&gt;&lt;ref&gt;{{Cite pmid|25452167}}&lt;/ref&gt; In plants, the first de novo gene to be functionally characterized was ''QQS'', an [[w:Arabidopsis thaliana|''Arabidopsis thaliana'']] gene identified in 2009 that regulates carbon and nitrogen metabolism.&lt;ref&gt;{{Cite pmid|19154206}}&lt;/ref&gt; The first ''de novo'' gene identified in mice, a noncoding RNA gene, was also described in 2009.&lt;ref name=&quot;#19733073&quot;&gt;{{Cite pmid|19733073}}&lt;/ref&gt; In primates, a 2008 informatic analysis estimated that 15/270 primate orphan genes had been formed ''de novo''.&lt;ref name=&quot;#19064677&quot;&gt;{{Cite pmid|19064677}}&lt;/ref&gt; A 2009 report identified the first three ''de novo'' human genes, one of which is a therapeutic target in chronic lymphocytic leukemia.&lt;ref name=&quot;#19726446&quot;&gt;{{Cite pmid|19726446}}&lt;/ref&gt; Since this time, a plethora of genome-level studies have identified large numbers of orphan genes in many organisms ('''Table 1'''), although the extent to which they arose ''de novo'' remains debated.
==Identification of ''de novo'' genes==
===Identification of ''de novo'' emerging sequences===
There are two major approaches to the systematic identification of novel genes: [[w:Genomic phylostratigraphy|genomic phylostratigraphy]]&lt;ref name=&quot;#18029048&quot;&gt;{{Cite pmid|18029048}}&lt;/ref&gt; and [[w:Synteny|synteny]]-based methods. Both approaches are widely used, individually or in a complementary fashion ('''Table 1''').  

====Genomic phylostratigraphy====
Genomic phylostratigraphy involves examining each gene in a focal species, searching for the presence or absence of ancestral homologs through the use of the [[w:BLAST|BLAST]] sequence alignment algorithms&lt;ref&gt;{{Cite pmid|2231712}}&lt;/ref&gt; or related tools. Each gene in the focal species can be assigned an “age” (aka “conservation level” or “genomic phylostrata”) that is based on the evolutionary distance between the focal species and the common ancestor of the most distantly related species in which a homolog is detected.&lt;ref name=&quot;#18029048&quot; /&gt; When a gene lacks any detectable homolog outside of its own genome, or close relatives, it is said to be a novel or orphan gene. 
Phylogenetic trees are limited by the set of closely related genomes that are available, and results are dependent on BLAST search criteria.&lt;ref name=&quot;#27452112&quot;&gt;{{Cite pmid|27452112}}&lt;/ref&gt; Because it is based on sequence similarity, phylostratigraphy can struggle at times to distinguish ''de novo'' gene emergence from gene duplications followed by rapid evolution. This was pointed out by a study that simulated the evolution of genes of equal age and found that distant orthologs are often undetectable for the most rapidly evolving genes.&lt;ref&gt;{{Cite pmid|16151190}}&lt;/ref&gt; When accounting for changes in the rate of evolution to portions of young genes that acquire selected functions, a phylostratigraphic approach was much more accurate at assigning gene ages in simulated data.&lt;ref&gt;{{Cite pmid|17408474}}&lt;/ref&gt; A subsequent pair of studies using simulated evolution found that phylostratigraphy failed to detect an ortholog in the most distantly related species for 13.9% of ''D. melanogaster'' genes and 11.4% of ''S. cerevisiae'' genes.&lt;ref&gt;{{Cite pmid|26758516}}&lt;/ref&gt;&lt;ref name=&quot;#25312911&quot;&gt;{{Cite pmid|25312911}}&lt;/ref&gt; Similarly, a spurious relationship between a gene’s age and its likelihood to be involved in a disease process was detected in the simulated data.&lt;ref name=&quot;#25312911&quot; /&gt; However, a reanalysis of studies that used phylostratigraphy in yeast, fruit flies and humans found that even when accounting for such error rates and excluding difficult-to-stratify genes from the analyses, the qualitative conclusions were unaffected for all three studies.&lt;ref&gt;{{Cite pmid|28087778}}&lt;/ref&gt; The impact of phylostratigraphic bias on studies examining various features of ''de novo'' genes (see below) remains debated, and there remains much room for the development of better methods to date the emergence of ''de novo'' genes.
Sensitive sequence-based similarity searches, such as [[w:CS-BLAST|CS-BLAST]] and [[w:Hidden Markov model|Hidden Markov Model (HMM)]]-based searches, may also be used, alone or in combination with BLAST-based phylostratigraphy analysis, to identify ''de novo'' genes. A benchmarking study found that such “profile-based” analyses are more accurate than conventional pairwise tools.&lt;ref&gt;{{Cite pmid|27256311}}&lt;/ref&gt; The impact of false positives, when genes are incorrectly inferred to have an ancestral homolog when they are new in reality, has not yet been specifically assessed.

====Synteny-based approaches==== 
To avoid some of the challenges associated with phylostratigraphy, approaches based on the analysis of syntenic sequences in outgroups – blocks of sequence in which the order and relative positioning of features has been maintained –have also been employed.&lt;ref name=&quot;#27452112&quot; /&gt; Syntentic alignments are anchored by short, conserved “markers.” Genes are the most common marker in defining syntenic blocks, although k-mers and exons are also used.&lt;ref&gt;{{Cite pmid|24932010}}&lt;/ref&gt;&lt;ref name=&quot;#26116928&quot;&gt;{{Cite pmid|26116928}}&lt;/ref&gt;  Assuming that a high-quality syntenic alignment can be obtained, confirmation that the syntenic region lacks coding potential in outgroup species allows a ''de novo'' origin to be asserted with higher confidence.&lt;ref name=&quot;#27452112&quot; /&gt; The strongest possible evidence for ''de novo'' emergence is the inference of the specific mutation(s) that created coding potential, typically through the analysis of microsyntenic regions of closely related species. 
One challenge in applying synteny-based methods is the fact that synteny can be difficult to detect across longer timescales. To address this, various techniques have been tried, such as using exons clustered irrespective of their specific order to define syntenic blocks&lt;ref name=&quot;#26116928&quot; /&gt; or algorithms that use well-conserved genomic regions to expand microsyntenic blocks.&lt;ref&gt;{{Cite pmid|21441096}}&lt;/ref&gt; There are also difficulties associated with applying synteny-based approaches to genome assemblies that are fragmented.&lt;ref&gt;{{Cite pmid|29382321}}&lt;/ref&gt; Although synteny-based approaches have conventionally been lower-throughput in nature, they are now being applied to genome-wide surveys of ''de novo'' genes&lt;ref name=&quot;#19064677&quot; /&gt;&lt;ref name=&quot;#19726446&quot; /&gt;&lt;ref name=#28981695&gt;{Cite pmid|28981695}}&lt;/ref&gt;&lt;ref name=&quot;#27401176&quot;&gt;{{Cite pmid|27401176}}&lt;/ref&gt;&lt;ref name=&quot;#21164016&quot;&gt;{{Cite pmid|21164016}}&lt;/ref&gt;&lt;ref name=&quot;#24457212&quot;&gt;{{Cite pmid|24457212}}&lt;/ref&gt;&lt;ref name=&quot;#18550802&quot;&gt;{{Cite pmid|18550802}}&lt;/ref&gt;&lt;ref name=&quot;#22102831&quot;&gt;{{Cite pmid|22102831}}&lt;/ref&gt; and represent a promising area of algorithmic development for gene birth dating. Some have used synteny-based approaches in combination with similarity searches in an attempt to develop standardized, stringent pipelines&lt;ref&gt;{{Cite pmid|30298392}}&lt;/ref&gt; that can be applied to any group of genomes in an attempt to address discrepancies in the various lists of ''de novo'' genes that have been generated (see below).

===Classification of ''de novo'' genes===
Even when the evolutionary origin of a particular sequence has been rigorously established computationally, it is important to note that there is a lack of consensus about what constitutes a genuine ''de novo'' gene birth event. One reason for this is a lack of agreement on whether or not the entirety of the newly genic sequence must be non-genic in origin. With respect to protein-coding ''de novo'' genes, it has been proposed that ''de novo'' genes be divided into three subtypes, with type I ''de novo'' genes being derived entirely from previously noncoding sequence, type II ''de novo'' genes containing a minority of ancestral sequence that was previously under selection, and type III ''de novo'' genes representing fusions of sequences previously under selection that nevertheless also contain novel, previously noncoding sequence.&lt;ref name=&quot;#27452112&quot; /&gt; 

===Determination of ''de novo'' gene function===
It is generally accepted that a genuine ''de novo'' gene is expressed in at least some context&lt;ref name=&quot;#25773713&quot; /&gt;, allowing selection to operate, and many studies use evidence of expression as an inclusion criterion in defining ''de novo'' genes. The expression of sequences at the mRNA level may be confirmed individually through conventional techniques such as [[w:Quantitative PCR|quantitative PCR]], or globally through more modern techniques such as [[w:RNA-Seq|RNA sequencing (RNA-seq)]]. Similarly, expression at the protein level can be determined with high confidence for individual proteins using techniques such as [[w:Mass spectrometry|mass spectrometry]] or [[w:Western blot|western blotting]], while [[Ribosome profiling|ribosome profiling (Ribo-seq)]] provides a global survey of translation in a given sample. Ideally, to confirm that the gene in question arose ''de novo'', a lack of expression of the syntenic region of outgroup species would also be demonstrated.&lt;ref&gt;{{Cite pmid|26032716}}&lt;/ref&gt;

The discovery of ''de novo'' gene birth has also led to a questioning of what constitutes a gene, with some models establishing a strict dichotomy between genic and non-genic sequences, and others proposing a more fluid continuum (see below). It is generally agreed, however, that a genuine gene should encode a functional product, be it RNA or protein, although there are different views of what constitutes function.&lt;ref name=&quot;#27452112&quot; /&gt;&lt;ref&gt;{{Cite pmid|24814287}}&lt;/ref&gt; One view is that, in addition to confirmation of gene expression under some condition, the most rigorous way to determine function is to detect a specific phenotype, indicative of a biological role, upon deletion of the gene or alteration of its expression levels&lt;ref name=&quot;#25773713&quot; /&gt;; however, for large-scale analyses of entire genomes, obtaining such evidence is not feasible. Alternatively, the existence of a molecular function may be inferred from computationally-derived signatures of selection. One such example is the ratio of nonsynonymous to synonymous substitutions ([[w:DN/dS ratio|dN/dS ratio]]), calculated from different strains of the focal species, or, in the case of TRGs, from different species from the same taxon. This ratio indicates that the sequence in question is either evolving neutrally, or under either positive or negative selection. Despite these and other differences in the criteria used to identify ''de novo'' gene birth events, there is now abundant evidence indicating that the phenomenon is not simply possible, but has occurred in every lineage systematically examined thus far.

==Prevalence of ''de novo'' gene birth==

===Estimates of ''de novo'' genes===

Estimates regarding the frequency of ''de novo'' gene birth and the number of ''de novo'' genes in various lineages vary widely and are highly dependent on methodology, with the most stringent pipelines employing a combination of methods. Studies may identify ''de novo'' genes by phylostratigraphy/BLAST-based methods alone, or may employ a combination of computational techniques (see above), and may or may not assess experimental evidence for expression and/or biological role. Furthermore, genome-scale analyses may consider all or most ORFs in the genome, or may instead limit their analysis to already annotated genes.

The ''D. melanogaster'' lineage is illustrative of these differing approaches. An early survey using a combination of BLAST searches performed on cDNA sequences along with manual searches and synteny information identified 72 new genes specific to ''D. melanogaster'' and 59 new genes specific to three of the four species in the ''D. melanogaster'' species complex. This report found that only 2/72 (~2.8%) of ''D. melanogaster''-specific new genes and 7/59 (~11.9%) of new genes specific to the species complex were derived ''de novo''&lt;ref name=&quot;#18550802&quot; /&gt;, with the remainder arising via duplication/retroposition. Similarly, an analysis of 195 young (&lt;35 million years old) ''D. melanogaster'' genes identified from syntenic alignments found that only 16 had arisen ''de novo''.&lt;ref name=&quot;#21164016&quot; /&gt; In contrast, an analysis focused on transcriptomic data from the testes of six ''D. melanogaster'' strains identified 106 fixed and 142 segregating ''de novo'' genes.&lt;ref name=&quot;#24457212&quot; /&gt; For many of these, ancestral ORFs were identified but were not expressed. Highlighting the differences between inter- and intra-species comparisons, a study in natural [[w:Saccharomyces paradoxus|''Saccharomyces paradoxus'']] populations found that the number of de novo polypeptides identified more than doubled when considering intra-species diversity.&lt;ref name=&quot;DurandGagnon-Arsenault2018&quot;&gt;{{cite journal|last1=Durand|first1=Éléonore|last2=Gagnon-Arsenault|first2=Isabelle|last3=Hatin|first3=Isabelle|last4=Nielly-Thibault|first4=Lou|last5=Namy|first5=Olivier|last6=Landry|first6=Christian R.|year=2018|doi=10.1101/329730}}&lt;/ref&gt; In primates, one early study identified 270 orphan genes (unique to humans, chimpanzees, and macaques), of which 15 were thought to have originated ''de novo''&lt;ref name=&quot;#19064677&quot; /&gt;, while a later report identified 60 de novo genes in humans alone that are supported by transcriptional and proteomic evidence.&lt;ref name=&quot;#22102831&quot; /&gt; Studies in other lineages/organisms have also reached different conclusions with respect to the number of de novo genes present in each organism, as well as the specific sets of genes identified. A sample of these large-scale studies is described in '''Table 1'''.

A reanalysis of three such studies in murines that identified between 69 and 773 putative ''de novo'' genes argued that the various estimates included many genes that were not in fact ''de novo.''&lt;ref name=&quot;Casola2018&quot;&gt;{{cite journal|last1=Casola|first1=Claudio|year=2018|doi=10.1101/287193}}&lt;/ref&gt; Many genes were excluded on the basis of not being annotated in the major databases. A conservative approach applied to the remaining genes, which excluded candiates with paralogs, distantly related homologs or conserved domains, or that lacked syntenic sequence information in non-rodents. This approach validated ~40% of candidate ''de novo'' genes, resulting in an upper estimate of only 11.6 ''de novo'' genes formed (and retained) per million years, a rate ~5-10 times slower than what was estimated for novel genes formed by duplication.&lt;ref name=&quot;Casola2018&quot;&gt;{{cite journal|last1=Casola|first1=Claudio|year=2018|doi=10.1101/287193}}&lt;/ref&gt; It is notable that even after application of this stringent pipeline, the 152 validated ''de novo'' genes that remained still represents a significant fraction of the mouse genome likely to have originated de novo. Generally speaking, however, it remains debated whether duplication and divergence or de novo gene birth represent the dominant mechanism for the emergence of new genes&lt;ref name=&quot;#21164016&quot; /&gt;&lt;ref name=&quot;#18550802&quot; /&gt;&lt;ref name=&quot;DurandGagnon-Arsenault2018&quot;&gt;{{cite journal|last1=Durand|first1=Éléonore|last2=Gagnon-Arsenault|first2=Isabelle|last3=Hatin|first3=Isabelle|last4=Nielly-Thibault|first4=Lou|last5=Namy|first5=Olivier|last6=Landry|first6=Christian R.|year=2018|doi=10.1101/329730}}&lt;/ref&gt;&lt;ref name=&quot;#22722833&quot;&gt;{{Cite pmid|22722833}}&lt;/ref&gt;&lt;ref name=#23433480&gt;{{Cite pmid|23433480}}&lt;/ref&gt;&lt;ref name=&quot;#30201962&quot;&gt;{{Cite pmid|30201962}}&lt;/ref&gt;

===Dynamics of ''de novo'' gene birth===

It is important to distinguish between the frequency of ''de novo'' gene birth and the number of ''de novo'' genes in a given lineage. If ''de novo'' gene birth is frequent, it might be expected that genomes would tend to grow in their gene content over time; however, the gene content of genomes is usually relatively stable.&lt;ref&gt;{{Cite pmid|21878963}}&lt;/ref&gt; This implies that a frequent gene death process must balance ''de novo'' gene birth, and indeed, ''de novo'' genes are distinguished by their rapid turnover relative to established genes. In support of this notion, recently emerged ''Drosophila'' genes are much more likely to be lost, primarily through [[w:Pseudogene|pseudogenization]], with the youngest orphans being lost at the highest rate;&lt;ref name=&quot;#24554240&quot;&gt;{{Cite pmid|24554240}}&lt;/ref&gt; this despite the fact that some Drosophila orphan genes have been shown to rapidly become essential.&lt;ref name=&quot;#21164016&quot; /&gt; A similar trend of frequent loss among young gene families was observed in nematode genus [[w:Pristionchus|''Pristionchus'']].&lt;ref name=&quot;#30232197&quot;&gt;{{Cite pmid|30232197}}&lt;/ref&gt; In wild ''S. paradoxus'' populations, ''de novo'' ORFs emerge and are lost at similar rates.&lt;ref name=&quot;DurandGagnon-Arsenault2018&quot;&gt;{{cite journal|last1=Durand|first1=Éléonore|last2=Gagnon-Arsenault|first2=Isabelle|last3=Hatin|first3=Isabelle|last4=Nielly-Thibault|first4=Lou|last5=Namy|first5=Olivier|last6=Landry|first6=Christian R.|year=2018|doi=10.1101/329730}}&lt;/ref&gt; Similarly, an analysis of five mammalian transcriptomes found that most ORFs in mice were either very old or species specific, implying frequent birth and death of ''de novo'' transcripts.&lt;ref name=&quot;#30201962&quot; /&gt; Nevertheless, there remains a positive correlation between the number of species-specific genes in a genome and the evolutionary distance from its most recent ancestor.&lt;ref name=#23348040&gt;{{Cite pmid|23348040}}&lt;/ref&gt;

It is difficult to ascertain whether a gene is undergoing gene death from sequence data alone, as an acceleration in the rate of evolution could be indicative of either pseudogenization or of positive (aka Darwinian) selection for a novel, adaptive trait. Functional approaches are therefore employed to determine the biological role of a particular gene product; if it is deleterious, as in the case of a ''de novo'' [[w:microRNA|microRNA]] gene in ''D. melanogaster''&lt;ref&gt;{{Cite pmid|29792159}}&lt;/ref&gt;, gene death may be immanent. In addition to the birth and death of ''de novo'' genes at the sequence level through mutational processes, genomes are subject to constant “transcriptional turnover”. One study in murines found that while all regions of the ancestral genome were transcribed at some point in at least one descendent, the portion of the genome under active transcription in a given strain or subspecies is subject to rapid change.&lt;ref&gt;{{Cite pmid|26836309}}&lt;/ref&gt; The “transcriptional turnover” of noncoding RNA genes is particularly fast as compared to that of coding genes.&lt;ref&gt;{{Cite pmid|22844254}}&lt;/ref&gt;

==Features of ''de novo'' genes==

Several studies have found that recently emerged ''de novo'' genes differ from established genes across a range of sequence and predicted structural features. Across a broad range of species, young and/or taxonomically restricted genes or ORFs tend to be shorter in length than established genes, to evolve more rapidly, and to be less expressed.&lt;ref name=&quot;#19064677&quot; /&gt;&lt;ref name=&quot;#22722833&quot; /&gt;&lt;ref name=&quot;#24554240&quot; /&gt;&lt;ref name=&quot;#30232197&quot; /&gt;&lt;ref name=&quot;#19944701&quot;&gt;{{Cite pmid|19944701}}&lt;/ref&gt;&lt;ref&gt;{{Cite pmid|14525923}}&lt;/ref&gt;&lt;ref&gt;{{Cite pmid|18273382}}&lt;/ref&gt;&lt;ref&gt;{{Cite pmid|19351897}}&lt;/ref&gt;&lt;ref name=#26296317&gt;{{Cite pmid|26296317}}&lt;/ref&gt;&lt;ref name=&quot;#21332978&quot;&gt;{{Cite pmid|21332978}}&lt;/ref&gt;&lt;ref name=&quot;#30232198&quot;&gt;{{Cite pmid|30232198}}&lt;/ref&gt; Their expression has also been found to be more tissue- or condition-specific than that of established genes.&lt;ref name=&quot;#17435230&quot; /&gt;&lt;ref name=&quot;#16361246&quot; /&gt;&lt;ref name=&quot;#19064677&quot; /&gt;&lt;ref name=&quot;#24457212&quot; /&gt;&lt;ref name=&quot;#22102831&quot; /&gt;&lt;ref name=&quot;#22722833&quot; /&gt;&lt;ref name=&quot;#21332978&quot; /&gt;&lt;ref name=&quot;ZhouZhang2018&quot;&gt;{{cite journal|last1=Zhou|first1=Qi|last2=Zhang|first2=Jia-yu|year=2018|doi=10.1101/276667}}&lt;/ref&gt;&lt;ref&gt;{{Cite pmid|30065088}}&lt;/ref&gt; In particular, relatively high expression of ''de novo'' genes was observed in male reproductive tissues in ''Drosophila'' and humans (see below), and, in humans, in the cerebral cortex or the brain more generally.&lt;ref name=&quot;#22102831&quot; /&gt;&lt;ref name=&quot;PerteaShumate2018&quot;&gt;{{cite journal|last1=Pertea|first1=Mihaela|last2=Shumate|first2=Alaina|last3=Pertea|first3=Geo|last4=Varabyou|first4=Ales|last5=Chang|first5=Yu-Chi|last6=Madugundu|first6=Anil K|last7=Pandey|first7=Akhilesh|last8=Salzberg|first8=Steven|year=2018|doi=10.1101/332825}}&lt;/ref&gt;

Other general features of ''de novo'' genes appear dependent on the species or lineage being examined. This appears to partly be a result of the fact that genomes vary in their [[w:GC-content|GC content]], and young genes bear more similarity to non-genic sequences from the genome in which they arose than do established genes.&lt;ref name=&quot;#28355220&quot;&gt;{{Cite pmid|28355220}}&lt;/ref&gt; Features such as predicted intrinsic structural disorder (ISD), the percentage of transmembrane residues, and the relative frequency of various predicted [[w:Protein secondary structure|secondary structural features]] all show a strong GC dependency in orphan genes, whereas in more ancient genes these features are only weakly influenced by GC content.&lt;ref name=&quot;#28355220&quot; /&gt; This is exemplified by the fact that in organisms with relatively high GC content, ranging from ''D. melanogaster'' to the parasite [[w:Leishmania major|''Leishmania major'']], young genes have high ISD,&lt;ref&gt;{{Cite pmid|25736992}}&lt;/ref&gt;&lt;ref&gt;{{Cite pmid|25843649}}&lt;/ref&gt; while in a low GC genome such as budding yeast, young genes have low ISD.&lt;ref name=&quot;#22722833&quot; /&gt;&lt;ref name=&quot;#19944701&quot; /&gt; 

==Models and mechanisms of ''de novo'' gene birth==

Several theoretical models and possible mechanisms of ''de novo'' gene birth have been described. The models are generally not mutually exclusive, and it is possible to imagine a number of plausible ways in which a ''de novo'' gene might emerge.

===ORF first vs. transcription first===

For birth of a ''de novo'' protein-coding gene to occur, a non-genic sequence most both be transcribed, and acquire an ORF ('''Figure 2A'''). These events may in theory occur in either order, and there is evidence supporting both an “ORF first” and a “transcription first” model.&lt;ref name=&quot;#25773713&quot; /&gt; A case study of the mouse ''de novo'' gene ''Poldi'' found that both the ORF as well as polyadenylation signals and splicing donor and acceptor sites were conserved in closely related species lacking evidence of expression.&lt;ref name=&quot;#19733073&quot; /&gt; An analysis of ''de novo'' genes that are segregating in ''D. melanogaster'' with respect to their expression found that sequences that are transcribed had similar coding potential to the orthologous sequences from lines lacking evidence of transcription,&lt;ref name=&quot;#24457212&quot; /&gt; supporting the notion that many ORFs, at least, exist prior to being expressed. Furthermore, putatively non-genic ORFs long enough to encode functional peptides are numerous in eukaryotic genomes, and expected to occur at high frequency by chance.&lt;ref name=&quot;#24457212&quot; /&gt;&lt;ref name=&quot;#22722833&quot; /&gt; At the same time, transcription of eukaryotic genomes is far more extensive than previously thought, and documented examples also exist of genomic regions that were transcribed prior to the appearance of an ORF that became a ''de novo'' gene.&lt;ref&gt;{{Cite pmid|24146629}}&lt;/ref&gt; The proportion of ''de novo'' genes that are protein-coding is unknown, but the appearance of “transcription first” has led some to posit that protein-coding ''de novo'' genes may first exist as RNA gene intermediates. The case of bifunctional RNAs, which are both translated and function as RNA genes, shows that such a mechanism is plausible.&lt;ref&gt;{{Cite pmid|19043537}}&lt;/ref&gt;

===Pervasive gene expression===

With the development and wide use of technologies such as RNA-seq and Ribo-seq, eukaryotic genomes are now known to be pervasively transcribed&lt;ref&gt;{{Cite pmid|16569694}}&lt;/ref&gt;&lt;ref&gt;{{Cite pmid|21771634}}&lt;/ref&gt;&lt;ref&gt;{{Cite pmid|18451266}}&lt;/ref&gt;&lt;ref&gt;{{Cite pmid|21765801}}&lt;/ref&gt; and translated.&lt;ref name=&quot;#25159147&quot;&gt;{{Cite pmid|25159147}}&lt;/ref&gt; Many ORFs that are either unannotated, or annotated as [[w:Long non-coding RNA|long non-coding RNAs (lncRNAs)]], are translated at some level, under at least some condition, or in a particular tissue.&lt;ref name=&quot;#22722833&quot; /&gt;&lt;ref name=&quot;#25159147&quot; /&gt;&lt;ref name=&quot;#29556078&quot;&gt;{{Cite pmid|29556078}}&lt;/ref&gt;&lt;ref&gt;{{Cite pmid|25233276}}&lt;/ref&gt;&lt;ref&gt;{{Cite pmid|21948395}}&lt;/ref&gt; Though infrequent, these translation events expose non-genic sequence to selection. This pervasive expression forms the basis for several theoretical models describing ''de novo'' gene birth.

====Proto-gene model==== 

The proto-gene model of ''de novo'' gene birth proposes that ORFs exist on a spectrum ranging from non-genic to genic sequences, as opposed to the conventional binary classification scheme of gene vs. non-gene.&lt;ref name=&quot;#22722833&quot; /&gt; Ribo-seq technology was first applied in 2009 in ''S. cerevisiae''.&lt;ref&gt;{{Cite pmid|19213877}}&lt;/ref&gt; A 2012 reanalysis of this data found that ~1,100 non-genic ORFs showed signatures of translation.&lt;ref name=&quot;#22722833&quot; /&gt; When translated, non-genic ORFs become “proto-genes,” with features intermediate between genes and non-genes. The model makes use of the observation that in ''S. cerevisiae'', several features of ORFs (see above) correlate with ORF age as determined by phylostratigraphic analysis.&lt;ref name=&quot;#22722833&quot; /&gt; A similar continuum with respect to genes age was seen for ORF features in a wide range of organisms (see above). 

Most non-genic ORFs that are translated appear to be evolving neutrally.&lt;ref name=&quot;DurandGagnon-Arsenault2018&quot;&gt;{{cite journal|last1=Durand|first1=Éléonore|last2=Gagnon-Arsenault|first2=Isabelle|last3=Hatin|first3=Isabelle|last4=Nielly-Thibault|first4=Lou|last5=Namy|first5=Olivier|last6=Landry|first6=Christian R.|year=2018|doi=10.1101/329730}}&lt;/ref&gt;&lt;ref name=&quot;#29556078&quot; /&gt; The proto-gene model predicts, however, that expression of non-genic ORFs will occasionally provide an adaptive advantage to the cell. Adaptive proto-genes will gradually mature under selection, eventually leading to ''de novo'' gene birth. Differential translation of proto-genes in stress conditions, as well as an enrichment near proto-genes of binding sites for [[w:Transcription factor|transcription factors]] involved in regulating stress response,&lt;ref name=&quot;#22722833&quot; /&gt; support the adaptive potential of proto-genes, as does the observation that novel, functional proteins can be experimentally evolved from random amino acid sequences.&lt;ref&gt;{{Cite pmid|11287961}}&lt;/ref&gt; The pervasive nature of translation suggests that new proto-genes emerge frequently, usually returning to the non-genic state. 

Consistent with the notion that various features of ORFs exhibit a continuum that reflects their evolutionary age, a subsequent analysis, also in ''S. cerevisiae'', found that ORF regulation by transcription factors, indicative of their integration into larger molecular networks, displays a similar continuum. Similarly, the likelihood of physical interactions, as well as the likelihood and strength of genetic interactions, is correlated with ORF age as determined by phylostratigraphy.&lt;ref name=&quot;#24056411&quot;&gt;{{Cite pmid|24056411}}&lt;/ref&gt; In contrast, with respect to certain predicted structural features such as β-strand content and aggregation propensity, the putative peptides encoded by proto-genes are similar to non-genic sequences and categorically distinct from canonical genes.&lt;ref name=&quot;#24056411&quot; /&gt; 

====Preadaptation model==== 

The preadaptation model of ''de novo'' gene birth uses mathematical modeling to argue that when standing genetic variation that is normally hidden is exposed to weak or shielded selection, the resulting pool of “cryptic” variation is purged of “self-evidently deleterious” sequences, such as those prone to lead to protein aggregation, and enriched in potential adaptations relative to constitutively expressed sequences.&lt;ref&gt;{{Cite pmid|16387877}}&lt;/ref&gt; Beyond such purging, selection is thought to operate on non-genic sequences that already contain gene-like properties; in contrast to the proto-gene model, the preadaptation model asserts that “gene birth is a sudden transition to functionality.”&lt;ref name=&quot;#28642936&quot;&gt;{{Cite pmid|28642936}}&lt;/ref&gt; Recently emerged genes are expected to display exaggerated genic features, rather than features intermediate between old genes and non-genes.&lt;ref name=&quot;#28642936&quot; /&gt; In support of this, an analysis of ISD in mice found that young genes have higher ISD than old genes, while random non-genic sequences tend to show the lowest levels of ISD.&lt;ref name=&quot;#28642936&quot; /&gt;, although the observed trend may have resulted from a subset of young genes derived by overprinting&lt;ref name=&quot;Casola2018&quot;&gt;{{cite journal|last1=Casola|first1=Claudio|year=2018|doi=10.1101/287193}}&lt;/ref&gt;. In wild ''S. paradoxus'' populations, ORFs with exaggerated gene-like features are found among the pool of translated intergenic polypeptides.&lt;ref name=&quot;DurandGagnon-Arsenault2018&quot;&gt;{{cite journal|last1=Durand|first1=Éléonore|last2=Gagnon-Arsenault|first2=Isabelle|last3=Hatin|first3=Isabelle|last4=Nielly-Thibault|first4=Lou|last5=Namy|first5=Olivier|last6=Landry|first6=Christian R.|year=2018|doi=10.1101/329730}}&lt;/ref&gt; It is not clear whether such ORFs are preferentially retained.

The revealing of cryptic variation may be due to molecular errors including increased rates of translational readthrough and aberrant gene splicing events. The preadaptation model also proposes that  in order to avoid the deleterious consequences associated with molecular errors, populations may either evolve local solutions, in which selection operates on each individual locus and a relatively high error rate is maintained, or global solutions that select for a low error rate and permit the accumulation of deleterious cryptic variation.&lt;ref name=&quot;#21199946&quot;&gt;{{Cite pmid|21199946}}&lt;/ref&gt; ''De novo'' gene birth is thought to be favored in populations that evolve local solutions, as the relatively high error rate will result in a pool of cryptic variation that is “preadapted” through the purging of deleterious sequences.

====“Out of Testis” hypothesis==== 

An early case study of ''de novo'' gene birth, which identified five ''de novo'' genes in ''D. melanogaster'', noted preferential expression of these genes in the testes&lt;ref name=&quot;#16777968&quot; /&gt;, and several additional ''de novo'' genes were identified using transcriptomic data derived from the testes and male accessory glands of ''D. yakuba'' and ''D. erecta''&lt;ref name=&quot;#17435230&quot; /&gt;&lt;ref name=&quot;#16361246&quot; /&gt; (see above). This was in keeping with the rapid evolution of genes related to reproduction that has been observed across a range of lineages&lt;ref&gt;{{Cite pmid|11836507}}&lt;/ref&gt;&lt;ref&gt;{{Cite pmid|16237444}}&lt;/ref&gt;&lt;ref&gt;{{Cite pmid|16388004}}&lt;/ref&gt;, suggesting that sexual selection may play a key role in adaptive evolution and ''de novo'' gene birth. A subsequent large-scale analysis of six ''D. melanogaster'' strains identified 248 testis-expressed ''de novo'' genes, of which ~57% were not fixed.&lt;ref name=&quot;#24457212&quot; /&gt; It has been suggested that the large number of ''de novo'' genes with male-specific expression identified in ''Drosophila'' is likely due to the fact that such genes are preferentially retained relative to other ''de novo'' genes, for reasons that are not entirely clear.&lt;ref name=&quot;#24554240&quot; /&gt;

In humans, a study that identified 60 human-specific ''de novo'' genes found that their average expression, as measured by RNA-seq, was highest in the testes.&lt;ref name=&quot;#22102831&quot; /&gt; Another study looking at mammalian-specific genes more generally also found enriched expression in the testes.&lt;ref name=&quot;#28854603&quot;&gt;{{Cite pmid|28854603}}&lt;/ref&gt; Transcription in mammalian testes is thought to be particularly promiscuous, due in part to elevated expression of the transcription machinery&lt;ref&gt;{{Cite pmid|8805310}}&lt;/ref&gt;&lt;ref&gt;{{Cite pmid|21555408}}&lt;/ref&gt; and an open chromatin environment&lt;ref&gt;{{Cite pmid|11472831}}&lt;/ref&gt;, creating the conditions for the expression of non-genic sequences required for ''de novo'' gene birth. Testes-specific expression seems to be a general feature of all novel genes, as an analysis of ''Drosophila'' and vertebrate species found that young genes showed testes-biased expression regardless of their mechanism of origination.&lt;ref name=&quot;ZhouZhang2018&quot;&gt;{{cite journal|last1=Zhou|first1=Qi|last2=Zhang|first2=Jia-yu|year=2018|doi=10.1101/276667}}&lt;/ref&gt; 

===Grow slow and moult model===

The “grow slow and moult” model describes a potential mechanism of ''de novo'' gene birth, particular to protein-coding genes. In this scenario, existing protein-coding ORFs expand at their ends, especially their 3’ ends, leading to the creation of novel N- and C-terminal domains.&lt;ref name=&quot;#26517896&quot;&gt;{{Cite pmid|26517896}}&lt;/ref&gt; Novel C-terminal domains may first evolve under weak selection via occasional expression through read-through translation, as in the preadaptation model, only later becoming constitutively expressed through a mutation that disrupts the stop codon.&lt;ref name=&quot;#21199946&quot; /&gt;&lt;ref name=&quot;#26517896&quot; /&gt; Existing genes are often close to repetitive sequences that encode disordered domains. These novel, disordered domains may initially confer some non-specific binding capability that becomes gradually refined by selection. Sequences encoding these novel domains may occasionally separate from their parent ORF, leading or contributing to the creation of a ''de novo'' gene.&lt;ref name=&quot;#26517896&quot; /&gt;  

===Role of epigenetic modifications===

An examination of ''de novo'' genes in ''A. thaliana'' found that they are both hypermethylated and generally depleted of [[w:Histone|histone]] modifications.&lt;ref name=&quot;#27401176&quot; /&gt; In agreement with the proto-gene model, methylation levels of ''de novo'' genes were intermediate between established genes and intergenic regions. The methylation patterns of these ''de novo'' genes are stably inherited, and methylation levels were highest, and most similar to established genes, in ''de novo'' genes with verified protein-coding ability.&lt;ref name=&quot;#27401176&quot; /&gt; In the pathogenic fungus ''Magnaporthe oryzae'', less conserved genes tend to have methylation patterns associated with low levels of transcription.&lt;ref&gt;{{Cite pmid|25708804}}&lt;/ref&gt; A study in yeasts also found that ''de novo'' genes are enriched at recombination hotspots, which tend to be nucleosome-free regions.&lt;ref name=#29220506&gt;{{Cite pmid|29220506}}&lt;/ref&gt; 

In [[w:Pristionchus pacificus|''Pristionchus pacificus'']], orphan genes with confirmed expression display chromatin states that differ from those of similarly expressed established genes.&lt;ref name=&quot;#30232198&quot; /&gt; Orphan gene start sites have epigenetic signatures that are characteristic of enhancers, in contrast to conserved genes that exhibit classical promoters.&lt;ref name=&quot;#30232198&quot; /&gt; Many unexpressed orphan genes are decorated with repressive histone modifications, while a lack of such modifications facilitates transcription of an expressed subset of orphans, supporting the notion that open chromatin promotes the formation of novel genes.&lt;ref name=&quot;#30232198&quot; /&gt;

It has been speculated that the epigenetic landscape of ''de novo'' genes in the early stages of formation may be particularly variable between and among populations, resulting in variable levels of gene expression and thereby allowing young genes to explore the “expression landscape.”&lt;ref name=&quot;#23593031&quot;&gt;{{Cite pmid|23593031}}&lt;/ref&gt; The ''QQS'' gene in ''A. thaliana'' is one example of this phenomenon; its expression is negatively regulated by DNA methylation that, while heritable for several generations, varies widely in its levels both among natural accessions and within wild populations.&lt;ref name=&quot;#23593031&quot; /&gt; Epigenetics are also largely responsible for the permissive transcriptional environment in the testes, particularly through the incorporation into nucleosomes of non-canonical histone variants that are replaced by histone-like [[w:Protamine|protamines]] during spermatogenesis.&lt;ref&gt;{{Cite pmid|15800613}}&lt;/ref&gt;

==''De novo'' gene birth and human health==

In addition to its significance for the field of evolutionary biology, ''de novo'' gene birth has implications for human health. It has been speculated that novel genes, including ''de novo'' genes, may play an outsized role in species-specific traits;&lt;ref name=&quot;#26323763&quot; /&gt;&lt;ref&gt;{{Cite pmid|23949544}}&lt;/ref&gt; however, many species-specific genes lack functional annotation.&lt;ref name=&quot;#28854603&quot; /&gt; Nevertheless, there is evidence to suggest that human-specific ''de novo'' genes are involved in disease processes such as cancer. ''NYCM'', a ''de novo'' gene unique to humans and chimpanzees, regulates the pathogenesis of neuroblastomas in mouse models,&lt;ref&gt;{{Cite pmid|24391509}}&lt;/ref&gt; and the primate-specific ''PART1'', an lncRNA gene, has been identified as both a tumor suppressor and an oncogene in different contexts.&lt;ref name=&quot;#19064677&quot; /&gt;&lt;ref&gt;{{Cite pmid|10706094}}&lt;/ref&gt;&lt;ref&gt;{{Cite pmid|30049286}}&lt;/ref&gt; Several other human- or primate-specific ''de novo'' genes, including ''PBOV1''&lt;ref&gt;{{Cite pmid|23418531}}&lt;/ref&gt;, ''GR6''&lt;ref&gt;{{Cite pmid|27056411}}&lt;/ref&gt;&lt;ref&gt;{{Cite pmid|9307271}}&lt;/ref&gt;, ''MYEOV''&lt;ref&gt;{{Cite pmid|26568894}}&lt;/ref&gt;, ''ELFN1-AS1''&lt;ref name=&quot;#27437030&quot;&gt;{{Cite pmid|27437030}}&lt;/ref&gt;, and ''CLLU1''&lt;ref name=&quot;#19726446&quot; /&gt;, are also linked to cancer. Some have even suggested considering tumor-specifically expressed, evolutionary novel genes as their own class of genetic elements, noting that many such genes are under positive selection and may be neofunctionalized in the context of tumors.&lt;ref name=&quot;#27437030&quot; /&gt;

The specific expression of many ''de novo'' genes in the human brain&lt;ref name=&quot;#22102831&quot; /&gt; also raises the intriguing possibility that ''de novo'' genes influence human cognitive traits. One such example is ''FLJ33706'', a ''de novo'' gene that was identified in GWAS and linkage analyses for nicotine addiction and shows elevated expression in the brains of Alzheimer’s patients.&lt;ref&gt;{{Cite pmid|20376170}}&lt;/ref&gt; Generally speaking, expression of young, primate-specific genes is enriched in the fetal human brain relative to the expression of similarly young genes in the mouse brain.&lt;ref name=&quot;#22028629&quot;&gt;{{Cite pmid|22028629}}&lt;/ref&gt; Most of these young genes, several of which originated ''de novo'', are expressed in the neocortex, which is thought to be responsible for many aspects of human-specific cognition. Many of these young genes show signatures of positive selection, and functional annotations indicate that they are involved in diverse molecular processes, but are enriched for transcription factors.&lt;ref name=&quot;#22028629&quot; /&gt;

In addition to their roles in cancer processes, ''de novo'' originated human genes have been implicated in the maintenance of pluripotency&lt;ref&gt;{{Cite pmid|25317556}}&lt;/ref&gt; and in immune function.&lt;ref name=&quot;#19064677&quot; /&gt;&lt;ref name=&quot;#28854603&quot; /&gt;&lt;ref&gt;{{Cite pmid|9892612}}&lt;/ref&gt; The preferential expression of ''de novo'' genes in the testes (see above) is also suggestive of a role in reproduction. Given that the function of many ''de novo'' human genes remains uncharacterized, it seems likely that an appreciation of their contribution to human health and development will continue to grow. 

==Open questions==

While the phenomenon of ''de novo'' gene birth is now well-established, many open questions remain. The extent to which the various models and mechanisms described above contribute to ''de novo'' gene birth is unresolved. Although modern methods have detected transcription and translation of sequences previously assumed to be non-genic, the extent to which this is a regulated process, as opposed to “noise” or molecular errors, also remains unknown. When considering expression as a requirement for ''de novo'' gene birth, one must also account for the fact that that gene expression is highly conditional, dependent on the unique features of an environment that a given population exists in. Despite the fact that the library of global expression data has expanded dramatically in the past decade, most experiments are carried out under laboratory conditions that may deviate radically from the natural environment that has dominated the evolutionary history of a given species. The effects of environmental shifts on the ''de novo'' gene birth process remains largely unexplored. Moving forward, it is hoped that experimental evolution techniques will begin to resolve these and other questions by permitting the observation of ''de novo'' gene birth in real time.&lt;ref name=&quot;#25773713&quot; /&gt;

{| class=&quot;wikitable&quot;
|+'''Table 1. Genome-scale studies of orphan and ''de novo'' genes in various lineages.'''
!Organism/Lineage
!Method(s)
!Evidence of expression?
!# orphan/''de novo'' genes
!Notes
!Ref.
|-
|Arthropods
|BLASTP
|ESTs, RNA-seq; RT-PCR on select candidates
|~65,000 species specific orphan genes total across 30 species
|Abundance of orphan genes dependent on time since emergence from common ancestor; &gt;40% of orphans from intergenic matches indicating possible ''de novo'' origin
|&lt;ref name=#23348040/&gt;
|-
|''A. thaliana''
|BLASTP, PSI-BLAST, Synteny
|Transcriptomic and translatomoic data from multiple sources
|782 ''de novo'' genes
|Also assessed DNA methylation and histone modifications
|&lt;ref name=#27401176/&gt;
|-
|''B. mori''
|BLASTN, BLASTP
|Microarray, RT-PCR
|738 orphan genes
|5 orphans identified as ''de novo'' genes
|&lt;ref name=#26296317/&gt;
|-
|''Brassicaceae''
|BLASTP, BLASTN, PSI-BLAST
|Microarray
|1761 nuclear TRGs; 28 mitochondrial TRGs 
|~2% of TRGs thought to be ''de novo'' genes
|&lt;ref name=#21332978/&gt;
|-
|''D. melanogaster''
|BLASTN and synteny
|cDNA/ expressed sequence tags (ESTs)
|72 orphan genes; 2 ''de novo'' genes
|Gene duplication dominant mechanism for new genes; 7/59 orphans specific to ''D. melanogaster'' species complex identified as ''de novo''
|&lt;ref name=#18550802/&gt;
|-
|''D. melanogaster''	
|Synteny
|Indirect (RNAi)
|195 “young” (&gt;35myo) genes; 16 ''de novo'' genes
|Gene duplication dominant mechanism for new genes
|&lt;ref name=#21164016/&gt;
|-
|''D. melanogaster''
|Synteny; BLASTP; RNA-seq in outgroup species
|RNA-seq
|106 fixed and 142 segregating ''de novo'' genes
|Specifically expressed in testes
|&lt;ref name=#24457212/&gt;
|-
|''H. sapiens''	
|BLASTP; Synteny	
|RNA-seq	
|60 ''de novo'' genes	
|Highest expression seen in brain and testes
|&lt;ref name=#22102831/&gt;
|-
|''H. sapiens''
|Synteny	
|EST/cDNA	
|3 ''de novo'' genes	
|Estimated that human genome contains ~ 18 human-specific ''de novo'' genes
|&lt;ref name=#19726446/&gt;
|-
|''Lachancea''	
|BLASTP, PSI-BLAST, HMM Profile-Profile; Phylostratigraphy	
|Mass Spectrometry (MS)	
|288 ''de novo'' gene candidates	
|MS evidence of translation for 25 candidates
|&lt;ref name=#29220506/&gt;
|-
|''M. musculus''	
|BLASTN and BLASTP	
|UniGene Database	
|69 ''de novo'' genes	
|Enabling mutations identified for 9 genes
|&lt;ref name=#23185269&gt;{{Cite pmid|23185269}}&lt;/ref&gt;
|-
|''M. musculus''	
|Phylostratigraphy	
|No	
|781 orphan genes	
|Age-dependent features of genes compatible with ''de novo'' emergence of many orphans 
|&lt;ref name=#23433480/&gt;
|-
|Primates	
|BLASTP; Synteny; Phylostratigraphy	
|ESTs	
|270 orphan genes	
|~5.5% of orphans estimated to have originated ''de novo''
|&lt;ref name=#19064677/&gt;
|-
|''R. norvegicus''
|BLASTN and BLASTP	
|UniGene Database	
|6 ''de novo'' genes
|
|&lt;ref name=#23185269/&gt;
|-
|''Rodentia''	
|Phylostratigraphy	
|No	
|84 orphan genes	
|Species-specific genes excluded from analysis
|&lt;ref name=#28642936/&gt;
|-
|''Saccharomyces''	
|BLASTP, PSI-BLAST, HMM Profile-Profile; Phylostratigraphy	
|Various global proteomics methods 	
|415 ''de novo'' gene candiates	
|Prior proteomic evidence exists for 60 candidates specific to ''S. cerevisiae''; enabling mutations identified for 30 candidates
|&lt;ref name=#29220506/&gt;
|-
|''S. cerevisiae''
|BLAST	
|No	
|188 orphan genes	
|Ages of genes determined at level of individual residues
|&lt;ref name=#19944701/&gt;
|-
|''S. cerevisiae''	
|Phylostratigraphy	
|Ribosome Profiling	
|19 ''de novo'' genes; 1,891 “proto-genes”	
|''De novo'' gene birth more common than new genes from duplication; proto-genes are unique to ''Saccbaromyces sensu strictu'' yeasts
|&lt;ref name=#22722833/&gt;
|-
|''S. cerevisiae''	
|BLAST; Synteny; Phylostratigraphy	
|Transcript isoform sequencing (TIF-seq), Ribosome Profiling	
|4,340 ''de novo'' transcripts	
|&gt;65% of ''de novo'' transcripts are isoforms of ancient genes; &gt;97% from TIF-seq dataset
|&lt;ref name=#28981695/&gt;
|}

== See also ==
*[[w:Molecular evolution|Molecular evolution]]
*[[wp:Population genetics|Population genetics]]
*[[w:Evolvability|Evolvability]]

== Wikipedia pages that should link here ==
*[[wp:Molecular evolution|Molecular evolution]]
*[[w:Orphan gene|Orphan gene]]

=References=
&lt;references /&gt;
[[Category:PLOS Genetics drafts]]</text>
      <sha1>roie0nvfyjc8m3x2qq5dtjpn4qn3a4h</sha1>
    </revision>
    <revision>
      <id>6866</id>
      <parentid>6861</parentid>
      <timestamp>2018-11-14T01:54:43Z</timestamp>
      <contributor>
        <username>T Shafee</username>
        <id>80</id>
      </contributor>
      <minor/>
      <comment>img move</comment>
      <model>wikitext</model>
      <format>text/x-wiki</format>
      <text xml:space="preserve" bytes="55849">
{{author
|first1       = S. Branden
|last1        = Van Oss
|department1  = Computational and Systems Biology
|institution1 = [[WP:University of Pittsburgh|University of Pittsburgh]]
|address1     = 3501 Fifth Avenue, 3064 BST3, Pittsburgh, PA 15260
|username1    = User:Jogmiers
|orcid1       = 

|first2       = Anne-Ruxandra
|last2        = Carvunis
|department2  = Computational and Systems Biology
|institution2 = [[WP:University of Pittsburgh|University of Pittsburgh]]
|address2     = 3501 Fifth Avenue, 3064 BST3, Pittsburgh, PA 15260
|username2    = User:carvunis
|orcid2       = 
}}

'''''De novo'' gene birth''' is the process by which new [[w:Genes|genes]] evolve from DNA sequences that were ancestrally non-genic. ''De novo'' genes represent a subset of novel genes, and may be protein-coding or instead act as RNA genes.&lt;ref&gt;{{Cite pmid|28163910}}&lt;/ref&gt; Other novel genes are known to arise from ancestral genes through fairly well-characterized mechanisms such as [[w:gene duplication|gene duplication]] (including retroposition or [[w:Horizontal gene transfer|horizontal gene transfer]] followed by sequence divergence, or by [[w:Fusion gene|gene fission/fusion]]&lt;ref name=&quot;#25773713&quot;&gt;{{Cite pmid|25773713}}&lt;/ref&gt;&lt;ref name=&quot;#20651121&quot;&gt;{{Cite pmid|20651121}}&lt;/ref&gt; ('''Figure 1'''). In contrast, the mechanisms that govern ''de novo'' gene birth ('''Figure 2''') are not well understood, though several models exist that describe possible mechanisms by which ''de novo'' gene birth may occur. Although in principle ''de novo'' gene birth may have occurred at any point in an organism’s evolutionary history, ancient ''de novo'' gene birth events are difficult to detect. Most studies of ''de novo'' genes to date have thus focused on young genes, typically taxonomically-restricted genes (TRGs) that are present in a single species or lineage, including so-called [[w:Orphan gene|orphan genes]], defined as genes that lack any identifiable homolog. Though de novo gene birth was once viewed as a highly unlikely occurrence,&lt;ref name=&quot;#860134&quot;&gt;{{Cite pmid|860134}}&lt;/ref&gt; there are now several unequivocal examples of the phenomenon that have been described, and it seems likely that de novo gene birth plays a major role in the generation of evolutionary innovation.

[[File:De Novo Gene Birth Figure 1.svg|thumb|'''Fig 1. Novel gene formation from ancestral genes.''' 
Novel genes can be formed from ancestral genes through a variety of mechanisms. Inspired by Table 1 from&lt;ref&gt;{{Cite pmid|14634634}}&lt;/ref&gt;. (A) Duplication and divergence. Following duplication, one copy experiences relaxed selection and gradually acquires novel function(s). (B) Gene fusion. A hybrid gene formed from some or all of two previously separate genes. Gene fusions can occur by different mechanisms; shown here is an interstitial deletion. (C) Gene fission. A single gene separates to form two distinct genes, such as by duplication and differential degeneration of the two copies.&lt;ref&gt;{{Cite pmid|15064762}}&lt;/ref&gt; (D) Exon shuffling. Can occur through different mechanisms; shown here is double crossover facilitated by interspersed repetitive elements. (E) Horizontal gene transfer. Genes acquired from other species by horizontal transfer undergo divergence and neofunctionalization. (F) Retroposition. Transcripts may be reverse transcribed and integrated as an intronless gene elsewhere in the genome. This new gene may then undero divergence. 
]]

[[File:De Novo Gene Birth Figure 2.svg|thumb|'''Fig 2. ''De novo'' gene birth.''' 
Novel genes can emerge from ancestrally non-genic regions through poorly understood mechanisms. (A) A non-genic region first gains transcription and an ORF, in either order, facilitating the birth of a ''de novo'' gene. (B) Overprinting. A novel ORF is created that overlaps with an existing ORF, but in a different frame. Overprinting may be considered a special case of ''de novo'' gene birth. 
]]

==History of the study of ''de novo'' gene birth==

As early as the 1930s, [[w:J.B.S. Haldane|J.B.S Haldane]] and others, observing evidence of [[w:Gene duplication|chromosomal duplications]], suggested that replication of existing genes may lead to new genes with novel functions.&lt;ref name=&quot;#20651121&quot; /&gt; In 1970, [[w:Susumu Ohno|Susumu Ohno]] published the seminal text ''Evolution by Gene Duplication.''&lt;ref&gt;Ohno S (1970) '''Evolution by Gene Duplication''' ''Allen &amp; Unwin''; [[w:Springer Science+Business Meida|''Springer-Verlag'']]&lt;/ref&gt; For some time subsequently, the consensus view was that virtually all genes were derived from ancestral genes, with [[w:François Jacob|François Jacob]] famously remarking in a 1977 essay that “the probability that a functional protein would appear de novo by random association of amino acids is practically zero.”&lt;ref name=&quot;#860134&quot; /&gt; In the same year, however, Pierre-Paul Grassé coined the term “overprinting” to describe the emergence of genes through the expression of alternative [[w:Open reading frame|open reading frames (ORFs)]] that overlap preexisting genes. &lt;ref&gt;Grassé P-P (1977) '''Evolution of living organisms : evidence for a new theory of transformation''' ''Academic Press''&lt;/ref&gt;Overprinting may be thought of as a particular subtype of ''de novo'' gene birth; although overlapping with a previously coding region of the genome, the primary amino-acid sequence of the new protein is entirely novel and derived from a frame that did not previously contain a gene. The first examples of this phenomenon in [[w:Bacteriophage|bacteriophages]] were reported in a series of studies from 1976 to 1978,&lt;ref&gt;{{Cite pmid|1004533}}&lt;/ref&gt;]][[#cite note-7|&lt;span class=&quot;mw-reflink-text&quot;&gt;[7]&lt;/span&gt;]]&lt;ref&gt;{{Cite pmid|692656}}&lt;/ref&gt;&lt;ref&gt;{{Cite pmid|870828}}&lt;/ref&gt; and since then numerous other examples have been identified in viruses, bacteria, and several eukaryotic species.&lt;ref&gt;{{Cite pmid|1329098}}&lt;/ref&gt;&lt;ref&gt;{{Cite pmid|6585807}}&lt;/ref&gt;&lt;ref&gt;{{Cite pmid|22821011}}&lt;/ref&gt;&lt;ref&gt;{{Cite pmid|17939861}}&lt;/ref&gt; 

Still, the underlying pool of “starter type” exons from which all eukaryotic proteins are constructed was assumed to be constrained.&lt;ref name=&quot;#1822278&quot;&gt;{{Cite pmid|1822278}}&lt;/ref&gt; Using the sequence data available at the time, a 1991 review estimated the number of unique, ancestral eukaryotic exons to be &lt; 60,000.&lt;ref name=&quot;#1822278&quot; /&gt; This notion was consistent with a “Big Bang” theory of protein evolution, which hypothesized “a possible origin of all proteins from a single or a few precursor folds”.&lt;ref&gt;{{Cite pmid|12384571}}&lt;/ref&gt; In 1992, however, the sequence of chromosome III of the budding yeast [[w:Saccharomyces cerevisiae|''Saccharomyces cerevisiae'']] was published,&lt;ref&gt;{{Cite pmid|1574125}}&lt;/ref&gt; representing the first time an entire chromosome from any eukaryotic organism had been sequenced. Sequencing of the entire yeast nuclear genome was then completed by early 1996 through a massive, collaborative international effort.&lt;ref name=&quot;#8763498&quot;&gt;{{Cite pmid|8763498}}&lt;/ref&gt; In his review of the yeast genome project, Bernard Dujon noted that the unexpected abundance of genes lacking any known homologs was perhaps the most striking finding of the entire project.&lt;ref name=&quot;#8763498&quot; /&gt; 

In 2006 and 2007, a series of studies provided arguably the first documented examples of ''de novo'' gene birth that did not involve overprinting.&lt;ref name=&quot;#17435230&quot;&gt;{{Cite pmid|17435230}}&lt;/ref&gt;&lt;ref name=&quot;#16777968&quot;&gt;{{Cite pmid|16777968}}&lt;/ref&gt;&lt;ref name=&quot;#16361246&quot;&gt;{{Cite pmid|16361246}}&lt;/ref&gt; An analysis of the accessory gland transcriptomes of [[w:Drosophila yakuba|''Drosophila yakuba'']] and [[w:Drosophila erecta|''Drosophila erecta'']] first identified 20 putative lineage-restricted genes that appeared unlikely to have resulted from gene duplication.&lt;ref name=&quot;#16361246&quot; /&gt; Levine and colleagues then confirmed the de novo origination of five [[w:Drosophila melanogaster|''Drosophila melanogaster'']] genes through a rigorous pipeline that combined bioinformatic and experimental techniques.&lt;ref name=&quot;#16777968&quot; /&gt; These genes were identified by combining BLAST search-based and synteny-based approaches (see below), and the absence of the genes in closely-related species was confirmed by [[w:Southern blot|Southern blot]].&lt;ref name=&quot;#16777968&quot; /&gt; Despite their recent evolution, all five genes appear fixed in ''D. melanogaster'', and the presence of paralogous non-coding sequences suggests that they may have arisen through a recent intrachromosomal duplication event.&lt;ref name=&quot;#16777968&quot; /&gt; Interestingly, all five were preferentially expressed in the testes of male flies&lt;ref name=&quot;#16777968&quot; /&gt; (see below). While all five genes have at least partial orthologs in the closely related [[w:Drosophila simulans|''Drosophila simulans'']] (part of the same species subgroup), all three ''D. simulans'' orthologs with complete ORFs showed evidence of rapid evolution and positive selection.&lt;ref name=&quot;#16777968&quot; /&gt; This is consistent with a recent emergence of these genes, as it is typical for young, novel genes to undergo adaptive evolution.&lt;ref&gt;{{Cite pmid|12871908}}&lt;/ref&gt;&lt;ref&gt;{{Cite pmid|16076957}}&lt;/ref&gt;&lt;ref&gt;{{Cite pmid|7682012}}&lt;/ref&gt;  A subsequent study using methods similar to Levine ''et al.'' and an [[w:Expressed sequence tag|expressed sequence tag]] library derived from ''D. yakuba'' testes identified seven genes derived from six unique ''de novo'' gene birth events in ''D. yakuba'' and/or the closely related ''D. erecta.''&lt;ref name=&quot;#17435230&quot; /&gt; Three of these genes are extremely short (&lt;90 bp), suggesting that they may be RNA genes.&lt;ref name=&quot;#17435230&quot; /&gt; Around the same time as these studies in Drosophila were published, a homology search of genomes from all domains of life, including 18 fungal genomes, identified 132 fungal-specific proteins, 99 of which were unique to ''S. cerevisiae.''&lt;ref&gt;{{Cite pmid|17090923}}&lt;/ref&gt;

Since these initial studies, many groups have identified specific cases of ''de novo'' gene birth events in diverse organisms.&lt;ref name=&quot;#26323763&quot;&gt;{{Cite pmid|26323763}}&lt;/ref&gt; The ''BSC4'' gene in ''S. cerevisiae'', identified in 2008, shows evidence of purifying selection, is expressed at both the mRNA and protein levels, and when deleted is synthetically lethal with two other yeast genes, all of which indicate a functional role for the ''BSC4'' gene product.&lt;ref&gt;{{Cite pmid|18493065}}&lt;/ref&gt; Historically, one argument against the notion of widespread ''de novo'' gene birth is the evolved complexity of protein folding. Interestingly, Bsc4 was later shown to adopt a partially folded state that combines properties of native and non-native protein folding, suggesting the possibility of a functional intermediate state.&lt;ref&gt;{{Cite pmid|29033289}}&lt;/ref&gt; Another well-characterized example in yeast is ''MDF1'', which both represses mating efficiency and promotes vegetative growth, and is intricately regulated by a conserved antisense ORF.&lt;ref&gt;{{Cite pmid|20195295}}&lt;/ref&gt;&lt;ref&gt;{{Cite pmid|25452167}}&lt;/ref&gt; In plants, the first de novo gene to be functionally characterized was ''QQS'', an [[w:Arabidopsis thaliana|''Arabidopsis thaliana'']] gene identified in 2009 that regulates carbon and nitrogen metabolism.&lt;ref&gt;{{Cite pmid|19154206}}&lt;/ref&gt; The first ''de novo'' gene identified in mice, a noncoding RNA gene, was also described in 2009.&lt;ref name=&quot;#19733073&quot;&gt;{{Cite pmid|19733073}}&lt;/ref&gt; In primates, a 2008 informatic analysis estimated that 15/270 primate orphan genes had been formed ''de novo''.&lt;ref name=&quot;#19064677&quot;&gt;{{Cite pmid|19064677}}&lt;/ref&gt; A 2009 report identified the first three ''de novo'' human genes, one of which is a therapeutic target in chronic lymphocytic leukemia.&lt;ref name=&quot;#19726446&quot;&gt;{{Cite pmid|19726446}}&lt;/ref&gt; Since this time, a plethora of genome-level studies have identified large numbers of orphan genes in many organisms ('''Table 1'''), although the extent to which they arose ''de novo'' remains debated.
==Identification of ''de novo'' genes==
===Identification of ''de novo'' emerging sequences===
There are two major approaches to the systematic identification of novel genes: [[w:Genomic phylostratigraphy|genomic phylostratigraphy]]&lt;ref name=&quot;#18029048&quot;&gt;{{Cite pmid|18029048}}&lt;/ref&gt; and [[w:Synteny|synteny]]-based methods. Both approaches are widely used, individually or in a complementary fashion ('''Table 1''').  

====Genomic phylostratigraphy====
Genomic phylostratigraphy involves examining each gene in a focal species, searching for the presence or absence of ancestral homologs through the use of the [[w:BLAST|BLAST]] sequence alignment algorithms&lt;ref&gt;{{Cite pmid|2231712}}&lt;/ref&gt; or related tools. Each gene in the focal species can be assigned an “age” (aka “conservation level” or “genomic phylostrata”) that is based on the evolutionary distance between the focal species and the common ancestor of the most distantly related species in which a homolog is detected.&lt;ref name=&quot;#18029048&quot; /&gt; When a gene lacks any detectable homolog outside of its own genome, or close relatives, it is said to be a novel or orphan gene. 
Phylogenetic trees are limited by the set of closely related genomes that are available, and results are dependent on BLAST search criteria.&lt;ref name=&quot;#27452112&quot;&gt;{{Cite pmid|27452112}}&lt;/ref&gt; Because it is based on sequence similarity, phylostratigraphy can struggle at times to distinguish ''de novo'' gene emergence from gene duplications followed by rapid evolution. This was pointed out by a study that simulated the evolution of genes of equal age and found that distant orthologs are often undetectable for the most rapidly evolving genes.&lt;ref&gt;{{Cite pmid|16151190}}&lt;/ref&gt; When accounting for changes in the rate of evolution to portions of young genes that acquire selected functions, a phylostratigraphic approach was much more accurate at assigning gene ages in simulated data.&lt;ref&gt;{{Cite pmid|17408474}}&lt;/ref&gt; A subsequent pair of studies using simulated evolution found that phylostratigraphy failed to detect an ortholog in the most distantly related species for 13.9% of ''D. melanogaster'' genes and 11.4% of ''S. cerevisiae'' genes.&lt;ref&gt;{{Cite pmid|26758516}}&lt;/ref&gt;&lt;ref name=&quot;#25312911&quot;&gt;{{Cite pmid|25312911}}&lt;/ref&gt; Similarly, a spurious relationship between a gene’s age and its likelihood to be involved in a disease process was detected in the simulated data.&lt;ref name=&quot;#25312911&quot; /&gt; However, a reanalysis of studies that used phylostratigraphy in yeast, fruit flies and humans found that even when accounting for such error rates and excluding difficult-to-stratify genes from the analyses, the qualitative conclusions were unaffected for all three studies.&lt;ref&gt;{{Cite pmid|28087778}}&lt;/ref&gt; The impact of phylostratigraphic bias on studies examining various features of ''de novo'' genes (see below) remains debated, and there remains much room for the development of better methods to date the emergence of ''de novo'' genes.
Sensitive sequence-based similarity searches, such as [[w:CS-BLAST|CS-BLAST]] and [[w:Hidden Markov model|Hidden Markov Model (HMM)]]-based searches, may also be used, alone or in combination with BLAST-based phylostratigraphy analysis, to identify ''de novo'' genes. A benchmarking study found that such “profile-based” analyses are more accurate than conventional pairwise tools.&lt;ref&gt;{{Cite pmid|27256311}}&lt;/ref&gt; The impact of false positives, when genes are incorrectly inferred to have an ancestral homolog when they are new in reality, has not yet been specifically assessed.

====Synteny-based approaches==== 
To avoid some of the challenges associated with phylostratigraphy, approaches based on the analysis of syntenic sequences in outgroups – blocks of sequence in which the order and relative positioning of features has been maintained –have also been employed.&lt;ref name=&quot;#27452112&quot; /&gt; Syntentic alignments are anchored by short, conserved “markers.” Genes are the most common marker in defining syntenic blocks, although k-mers and exons are also used.&lt;ref&gt;{{Cite pmid|24932010}}&lt;/ref&gt;&lt;ref name=&quot;#26116928&quot;&gt;{{Cite pmid|26116928}}&lt;/ref&gt;  Assuming that a high-quality syntenic alignment can be obtained, confirmation that the syntenic region lacks coding potential in outgroup species allows a ''de novo'' origin to be asserted with higher confidence.&lt;ref name=&quot;#27452112&quot; /&gt; The strongest possible evidence for ''de novo'' emergence is the inference of the specific mutation(s) that created coding potential, typically through the analysis of microsyntenic regions of closely related species. 
One challenge in applying synteny-based methods is the fact that synteny can be difficult to detect across longer timescales. To address this, various techniques have been tried, such as using exons clustered irrespective of their specific order to define syntenic blocks&lt;ref name=&quot;#26116928&quot; /&gt; or algorithms that use well-conserved genomic regions to expand microsyntenic blocks.&lt;ref&gt;{{Cite pmid|21441096}}&lt;/ref&gt; There are also difficulties associated with applying synteny-based approaches to genome assemblies that are fragmented.&lt;ref&gt;{{Cite pmid|29382321}}&lt;/ref&gt; Although synteny-based approaches have conventionally been lower-throughput in nature, they are now being applied to genome-wide surveys of ''de novo'' genes&lt;ref name=&quot;#19064677&quot; /&gt;&lt;ref name=&quot;#19726446&quot; /&gt;&lt;ref name=#28981695&gt;{Cite pmid|28981695}}&lt;/ref&gt;&lt;ref name=&quot;#27401176&quot;&gt;{{Cite pmid|27401176}}&lt;/ref&gt;&lt;ref name=&quot;#21164016&quot;&gt;{{Cite pmid|21164016}}&lt;/ref&gt;&lt;ref name=&quot;#24457212&quot;&gt;{{Cite pmid|24457212}}&lt;/ref&gt;&lt;ref name=&quot;#18550802&quot;&gt;{{Cite pmid|18550802}}&lt;/ref&gt;&lt;ref name=&quot;#22102831&quot;&gt;{{Cite pmid|22102831}}&lt;/ref&gt; and represent a promising area of algorithmic development for gene birth dating. Some have used synteny-based approaches in combination with similarity searches in an attempt to develop standardized, stringent pipelines&lt;ref&gt;{{Cite pmid|30298392}}&lt;/ref&gt; that can be applied to any group of genomes in an attempt to address discrepancies in the various lists of ''de novo'' genes that have been generated (see below).

===Classification of ''de novo'' genes===
Even when the evolutionary origin of a particular sequence has been rigorously established computationally, it is important to note that there is a lack of consensus about what constitutes a genuine ''de novo'' gene birth event. One reason for this is a lack of agreement on whether or not the entirety of the newly genic sequence must be non-genic in origin. With respect to protein-coding ''de novo'' genes, it has been proposed that ''de novo'' genes be divided into three subtypes, with type I ''de novo'' genes being derived entirely from previously noncoding sequence, type II ''de novo'' genes containing a minority of ancestral sequence that was previously under selection, and type III ''de novo'' genes representing fusions of sequences previously under selection that nevertheless also contain novel, previously noncoding sequence.&lt;ref name=&quot;#27452112&quot; /&gt; 

===Determination of ''de novo'' gene function===
It is generally accepted that a genuine ''de novo'' gene is expressed in at least some context&lt;ref name=&quot;#25773713&quot; /&gt;, allowing selection to operate, and many studies use evidence of expression as an inclusion criterion in defining ''de novo'' genes. The expression of sequences at the mRNA level may be confirmed individually through conventional techniques such as [[w:Quantitative PCR|quantitative PCR]], or globally through more modern techniques such as [[w:RNA-Seq|RNA sequencing (RNA-seq)]]. Similarly, expression at the protein level can be determined with high confidence for individual proteins using techniques such as [[w:Mass spectrometry|mass spectrometry]] or [[w:Western blot|western blotting]], while [[Ribosome profiling|ribosome profiling (Ribo-seq)]] provides a global survey of translation in a given sample. Ideally, to confirm that the gene in question arose ''de novo'', a lack of expression of the syntenic region of outgroup species would also be demonstrated.&lt;ref&gt;{{Cite pmid|26032716}}&lt;/ref&gt;

The discovery of ''de novo'' gene birth has also led to a questioning of what constitutes a gene, with some models establishing a strict dichotomy between genic and non-genic sequences, and others proposing a more fluid continuum (see below). It is generally agreed, however, that a genuine gene should encode a functional product, be it RNA or protein, although there are different views of what constitutes function.&lt;ref name=&quot;#27452112&quot; /&gt;&lt;ref&gt;{{Cite pmid|24814287}}&lt;/ref&gt; One view is that, in addition to confirmation of gene expression under some condition, the most rigorous way to determine function is to detect a specific phenotype, indicative of a biological role, upon deletion of the gene or alteration of its expression levels&lt;ref name=&quot;#25773713&quot; /&gt;; however, for large-scale analyses of entire genomes, obtaining such evidence is not feasible. Alternatively, the existence of a molecular function may be inferred from computationally-derived signatures of selection. One such example is the ratio of nonsynonymous to synonymous substitutions ([[w:DN/dS ratio|dN/dS ratio]]), calculated from different strains of the focal species, or, in the case of TRGs, from different species from the same taxon. This ratio indicates that the sequence in question is either evolving neutrally, or under either positive or negative selection. Despite these and other differences in the criteria used to identify ''de novo'' gene birth events, there is now abundant evidence indicating that the phenomenon is not simply possible, but has occurred in every lineage systematically examined thus far.

==Prevalence of ''de novo'' gene birth==

===Estimates of ''de novo'' genes===

Estimates regarding the frequency of ''de novo'' gene birth and the number of ''de novo'' genes in various lineages vary widely and are highly dependent on methodology, with the most stringent pipelines employing a combination of methods. Studies may identify ''de novo'' genes by phylostratigraphy/BLAST-based methods alone, or may employ a combination of computational techniques (see above), and may or may not assess experimental evidence for expression and/or biological role. Furthermore, genome-scale analyses may consider all or most ORFs in the genome, or may instead limit their analysis to already annotated genes.

The ''D. melanogaster'' lineage is illustrative of these differing approaches. An early survey using a combination of BLAST searches performed on cDNA sequences along with manual searches and synteny information identified 72 new genes specific to ''D. melanogaster'' and 59 new genes specific to three of the four species in the ''D. melanogaster'' species complex. This report found that only 2/72 (~2.8%) of ''D. melanogaster''-specific new genes and 7/59 (~11.9%) of new genes specific to the species complex were derived ''de novo''&lt;ref name=&quot;#18550802&quot; /&gt;, with the remainder arising via duplication/retroposition. Similarly, an analysis of 195 young (&lt;35 million years old) ''D. melanogaster'' genes identified from syntenic alignments found that only 16 had arisen ''de novo''.&lt;ref name=&quot;#21164016&quot; /&gt; In contrast, an analysis focused on transcriptomic data from the testes of six ''D. melanogaster'' strains identified 106 fixed and 142 segregating ''de novo'' genes.&lt;ref name=&quot;#24457212&quot; /&gt; For many of these, ancestral ORFs were identified but were not expressed. Highlighting the differences between inter- and intra-species comparisons, a study in natural [[w:Saccharomyces paradoxus|''Saccharomyces paradoxus'']] populations found that the number of de novo polypeptides identified more than doubled when considering intra-species diversity.&lt;ref name=&quot;DurandGagnon-Arsenault2018&quot;&gt;{{cite journal|last1=Durand|first1=Éléonore|last2=Gagnon-Arsenault|first2=Isabelle|last3=Hatin|first3=Isabelle|last4=Nielly-Thibault|first4=Lou|last5=Namy|first5=Olivier|last6=Landry|first6=Christian R.|year=2018|doi=10.1101/329730}}&lt;/ref&gt; In primates, one early study identified 270 orphan genes (unique to humans, chimpanzees, and macaques), of which 15 were thought to have originated ''de novo''&lt;ref name=&quot;#19064677&quot; /&gt;, while a later report identified 60 de novo genes in humans alone that are supported by transcriptional and proteomic evidence.&lt;ref name=&quot;#22102831&quot; /&gt; Studies in other lineages/organisms have also reached different conclusions with respect to the number of de novo genes present in each organism, as well as the specific sets of genes identified. A sample of these large-scale studies is described in '''Table 1'''.

A reanalysis of three such studies in murines that identified between 69 and 773 putative ''de novo'' genes argued that the various estimates included many genes that were not in fact ''de novo.''&lt;ref name=&quot;Casola2018&quot;&gt;{{cite journal|last1=Casola|first1=Claudio|year=2018|doi=10.1101/287193}}&lt;/ref&gt; Many genes were excluded on the basis of not being annotated in the major databases. A conservative approach applied to the remaining genes, which excluded candiates with paralogs, distantly related homologs or conserved domains, or that lacked syntenic sequence information in non-rodents. This approach validated ~40% of candidate ''de novo'' genes, resulting in an upper estimate of only 11.6 ''de novo'' genes formed (and retained) per million years, a rate ~5-10 times slower than what was estimated for novel genes formed by duplication.&lt;ref name=&quot;Casola2018&quot;&gt;{{cite journal|last1=Casola|first1=Claudio|year=2018|doi=10.1101/287193}}&lt;/ref&gt; It is notable that even after application of this stringent pipeline, the 152 validated ''de novo'' genes that remained still represents a significant fraction of the mouse genome likely to have originated de novo. Generally speaking, however, it remains debated whether duplication and divergence or de novo gene birth represent the dominant mechanism for the emergence of new genes&lt;ref name=&quot;#21164016&quot; /&gt;&lt;ref name=&quot;#18550802&quot; /&gt;&lt;ref name=&quot;DurandGagnon-Arsenault2018&quot;&gt;{{cite journal|last1=Durand|first1=Éléonore|last2=Gagnon-Arsenault|first2=Isabelle|last3=Hatin|first3=Isabelle|last4=Nielly-Thibault|first4=Lou|last5=Namy|first5=Olivier|last6=Landry|first6=Christian R.|year=2018|doi=10.1101/329730}}&lt;/ref&gt;&lt;ref name=&quot;#22722833&quot;&gt;{{Cite pmid|22722833}}&lt;/ref&gt;&lt;ref name=#23433480&gt;{{Cite pmid|23433480}}&lt;/ref&gt;&lt;ref name=&quot;#30201962&quot;&gt;{{Cite pmid|30201962}}&lt;/ref&gt;

===Dynamics of ''de novo'' gene birth===

It is important to distinguish between the frequency of ''de novo'' gene birth and the number of ''de novo'' genes in a given lineage. If ''de novo'' gene birth is frequent, it might be expected that genomes would tend to grow in their gene content over time; however, the gene content of genomes is usually relatively stable.&lt;ref&gt;{{Cite pmid|21878963}}&lt;/ref&gt; This implies that a frequent gene death process must balance ''de novo'' gene birth, and indeed, ''de novo'' genes are distinguished by their rapid turnover relative to established genes. In support of this notion, recently emerged ''Drosophila'' genes are much more likely to be lost, primarily through [[w:Pseudogene|pseudogenization]], with the youngest orphans being lost at the highest rate;&lt;ref name=&quot;#24554240&quot;&gt;{{Cite pmid|24554240}}&lt;/ref&gt; this despite the fact that some Drosophila orphan genes have been shown to rapidly become essential.&lt;ref name=&quot;#21164016&quot; /&gt; A similar trend of frequent loss among young gene families was observed in nematode genus [[w:Pristionchus|''Pristionchus'']].&lt;ref name=&quot;#30232197&quot;&gt;{{Cite pmid|30232197}}&lt;/ref&gt; In wild ''S. paradoxus'' populations, ''de novo'' ORFs emerge and are lost at similar rates.&lt;ref name=&quot;DurandGagnon-Arsenault2018&quot;&gt;{{cite journal|last1=Durand|first1=Éléonore|last2=Gagnon-Arsenault|first2=Isabelle|last3=Hatin|first3=Isabelle|last4=Nielly-Thibault|first4=Lou|last5=Namy|first5=Olivier|last6=Landry|first6=Christian R.|year=2018|doi=10.1101/329730}}&lt;/ref&gt; Similarly, an analysis of five mammalian transcriptomes found that most ORFs in mice were either very old or species specific, implying frequent birth and death of ''de novo'' transcripts.&lt;ref name=&quot;#30201962&quot; /&gt; Nevertheless, there remains a positive correlation between the number of species-specific genes in a genome and the evolutionary distance from its most recent ancestor.&lt;ref name=#23348040&gt;{{Cite pmid|23348040}}&lt;/ref&gt;

It is difficult to ascertain whether a gene is undergoing gene death from sequence data alone, as an acceleration in the rate of evolution could be indicative of either pseudogenization or of positive (aka Darwinian) selection for a novel, adaptive trait. Functional approaches are therefore employed to determine the biological role of a particular gene product; if it is deleterious, as in the case of a ''de novo'' [[w:microRNA|microRNA]] gene in ''D. melanogaster''&lt;ref&gt;{{Cite pmid|29792159}}&lt;/ref&gt;, gene death may be immanent. In addition to the birth and death of ''de novo'' genes at the sequence level through mutational processes, genomes are subject to constant “transcriptional turnover”. One study in murines found that while all regions of the ancestral genome were transcribed at some point in at least one descendent, the portion of the genome under active transcription in a given strain or subspecies is subject to rapid change.&lt;ref&gt;{{Cite pmid|26836309}}&lt;/ref&gt; The “transcriptional turnover” of noncoding RNA genes is particularly fast as compared to that of coding genes.&lt;ref&gt;{{Cite pmid|22844254}}&lt;/ref&gt;

==Features of ''de novo'' genes==

Several studies have found that recently emerged ''de novo'' genes differ from established genes across a range of sequence and predicted structural features. Across a broad range of species, young and/or taxonomically restricted genes or ORFs tend to be shorter in length than established genes, to evolve more rapidly, and to be less expressed.&lt;ref name=&quot;#19064677&quot; /&gt;&lt;ref name=&quot;#22722833&quot; /&gt;&lt;ref name=&quot;#24554240&quot; /&gt;&lt;ref name=&quot;#30232197&quot; /&gt;&lt;ref name=&quot;#19944701&quot;&gt;{{Cite pmid|19944701}}&lt;/ref&gt;&lt;ref&gt;{{Cite pmid|14525923}}&lt;/ref&gt;&lt;ref&gt;{{Cite pmid|18273382}}&lt;/ref&gt;&lt;ref&gt;{{Cite pmid|19351897}}&lt;/ref&gt;&lt;ref name=#26296317&gt;{{Cite pmid|26296317}}&lt;/ref&gt;&lt;ref name=&quot;#21332978&quot;&gt;{{Cite pmid|21332978}}&lt;/ref&gt;&lt;ref name=&quot;#30232198&quot;&gt;{{Cite pmid|30232198}}&lt;/ref&gt; Their expression has also been found to be more tissue- or condition-specific than that of established genes.&lt;ref name=&quot;#17435230&quot; /&gt;&lt;ref name=&quot;#16361246&quot; /&gt;&lt;ref name=&quot;#19064677&quot; /&gt;&lt;ref name=&quot;#24457212&quot; /&gt;&lt;ref name=&quot;#22102831&quot; /&gt;&lt;ref name=&quot;#22722833&quot; /&gt;&lt;ref name=&quot;#21332978&quot; /&gt;&lt;ref name=&quot;ZhouZhang2018&quot;&gt;{{cite journal|last1=Zhou|first1=Qi|last2=Zhang|first2=Jia-yu|year=2018|doi=10.1101/276667}}&lt;/ref&gt;&lt;ref&gt;{{Cite pmid|30065088}}&lt;/ref&gt; In particular, relatively high expression of ''de novo'' genes was observed in male reproductive tissues in ''Drosophila'' and humans (see below), and, in humans, in the cerebral cortex or the brain more generally.&lt;ref name=&quot;#22102831&quot; /&gt;&lt;ref name=&quot;PerteaShumate2018&quot;&gt;{{cite journal|last1=Pertea|first1=Mihaela|last2=Shumate|first2=Alaina|last3=Pertea|first3=Geo|last4=Varabyou|first4=Ales|last5=Chang|first5=Yu-Chi|last6=Madugundu|first6=Anil K|last7=Pandey|first7=Akhilesh|last8=Salzberg|first8=Steven|year=2018|doi=10.1101/332825}}&lt;/ref&gt;

Other general features of ''de novo'' genes appear dependent on the species or lineage being examined. This appears to partly be a result of the fact that genomes vary in their [[w:GC-content|GC content]], and young genes bear more similarity to non-genic sequences from the genome in which they arose than do established genes.&lt;ref name=&quot;#28355220&quot;&gt;{{Cite pmid|28355220}}&lt;/ref&gt; Features such as predicted intrinsic structural disorder (ISD), the percentage of transmembrane residues, and the relative frequency of various predicted [[w:Protein secondary structure|secondary structural features]] all show a strong GC dependency in orphan genes, whereas in more ancient genes these features are only weakly influenced by GC content.&lt;ref name=&quot;#28355220&quot; /&gt; This is exemplified by the fact that in organisms with relatively high GC content, ranging from ''D. melanogaster'' to the parasite [[w:Leishmania major|''Leishmania major'']], young genes have high ISD,&lt;ref&gt;{{Cite pmid|25736992}}&lt;/ref&gt;&lt;ref&gt;{{Cite pmid|25843649}}&lt;/ref&gt; while in a low GC genome such as budding yeast, young genes have low ISD.&lt;ref name=&quot;#22722833&quot; /&gt;&lt;ref name=&quot;#19944701&quot; /&gt; 

==Models and mechanisms of ''de novo'' gene birth==

Several theoretical models and possible mechanisms of ''de novo'' gene birth have been described. The models are generally not mutually exclusive, and it is possible to imagine a number of plausible ways in which a ''de novo'' gene might emerge.

===ORF first vs. transcription first===

For birth of a ''de novo'' protein-coding gene to occur, a non-genic sequence most both be transcribed, and acquire an ORF ('''Figure 2A'''). These events may in theory occur in either order, and there is evidence supporting both an “ORF first” and a “transcription first” model.&lt;ref name=&quot;#25773713&quot; /&gt; A case study of the mouse ''de novo'' gene ''Poldi'' found that both the ORF as well as polyadenylation signals and splicing donor and acceptor sites were conserved in closely related species lacking evidence of expression.&lt;ref name=&quot;#19733073&quot; /&gt; An analysis of ''de novo'' genes that are segregating in ''D. melanogaster'' with respect to their expression found that sequences that are transcribed had similar coding potential to the orthologous sequences from lines lacking evidence of transcription,&lt;ref name=&quot;#24457212&quot; /&gt; supporting the notion that many ORFs, at least, exist prior to being expressed. Furthermore, putatively non-genic ORFs long enough to encode functional peptides are numerous in eukaryotic genomes, and expected to occur at high frequency by chance.&lt;ref name=&quot;#24457212&quot; /&gt;&lt;ref name=&quot;#22722833&quot; /&gt; At the same time, transcription of eukaryotic genomes is far more extensive than previously thought, and documented examples also exist of genomic regions that were transcribed prior to the appearance of an ORF that became a ''de novo'' gene.&lt;ref&gt;{{Cite pmid|24146629}}&lt;/ref&gt; The proportion of ''de novo'' genes that are protein-coding is unknown, but the appearance of “transcription first” has led some to posit that protein-coding ''de novo'' genes may first exist as RNA gene intermediates. The case of bifunctional RNAs, which are both translated and function as RNA genes, shows that such a mechanism is plausible.&lt;ref&gt;{{Cite pmid|19043537}}&lt;/ref&gt;

===Pervasive gene expression===

With the development and wide use of technologies such as RNA-seq and Ribo-seq, eukaryotic genomes are now known to be pervasively transcribed&lt;ref&gt;{{Cite pmid|16569694}}&lt;/ref&gt;&lt;ref&gt;{{Cite pmid|21771634}}&lt;/ref&gt;&lt;ref&gt;{{Cite pmid|18451266}}&lt;/ref&gt;&lt;ref&gt;{{Cite pmid|21765801}}&lt;/ref&gt; and translated.&lt;ref name=&quot;#25159147&quot;&gt;{{Cite pmid|25159147}}&lt;/ref&gt; Many ORFs that are either unannotated, or annotated as [[w:Long non-coding RNA|long non-coding RNAs (lncRNAs)]], are translated at some level, under at least some condition, or in a particular tissue.&lt;ref name=&quot;#22722833&quot; /&gt;&lt;ref name=&quot;#25159147&quot; /&gt;&lt;ref name=&quot;#29556078&quot;&gt;{{Cite pmid|29556078}}&lt;/ref&gt;&lt;ref&gt;{{Cite pmid|25233276}}&lt;/ref&gt;&lt;ref&gt;{{Cite pmid|21948395}}&lt;/ref&gt; Though infrequent, these translation events expose non-genic sequence to selection. This pervasive expression forms the basis for several theoretical models describing ''de novo'' gene birth.

====Proto-gene model==== 

The proto-gene model of ''de novo'' gene birth proposes that ORFs exist on a spectrum ranging from non-genic to genic sequences, as opposed to the conventional binary classification scheme of gene vs. non-gene.&lt;ref name=&quot;#22722833&quot; /&gt; Ribo-seq technology was first applied in 2009 in ''S. cerevisiae''.&lt;ref&gt;{{Cite pmid|19213877}}&lt;/ref&gt; A 2012 reanalysis of this data found that ~1,100 non-genic ORFs showed signatures of translation.&lt;ref name=&quot;#22722833&quot; /&gt; When translated, non-genic ORFs become “proto-genes,” with features intermediate between genes and non-genes. The model makes use of the observation that in ''S. cerevisiae'', several features of ORFs (see above) correlate with ORF age as determined by phylostratigraphic analysis.&lt;ref name=&quot;#22722833&quot; /&gt; A similar continuum with respect to genes age was seen for ORF features in a wide range of organisms (see above). 

Most non-genic ORFs that are translated appear to be evolving neutrally.&lt;ref name=&quot;DurandGagnon-Arsenault2018&quot;&gt;{{cite journal|last1=Durand|first1=Éléonore|last2=Gagnon-Arsenault|first2=Isabelle|last3=Hatin|first3=Isabelle|last4=Nielly-Thibault|first4=Lou|last5=Namy|first5=Olivier|last6=Landry|first6=Christian R.|year=2018|doi=10.1101/329730}}&lt;/ref&gt;&lt;ref name=&quot;#29556078&quot; /&gt; The proto-gene model predicts, however, that expression of non-genic ORFs will occasionally provide an adaptive advantage to the cell. Adaptive proto-genes will gradually mature under selection, eventually leading to ''de novo'' gene birth. Differential translation of proto-genes in stress conditions, as well as an enrichment near proto-genes of binding sites for [[w:Transcription factor|transcription factors]] involved in regulating stress response,&lt;ref name=&quot;#22722833&quot; /&gt; support the adaptive potential of proto-genes, as does the observation that novel, functional proteins can be experimentally evolved from random amino acid sequences.&lt;ref&gt;{{Cite pmid|11287961}}&lt;/ref&gt; The pervasive nature of translation suggests that new proto-genes emerge frequently, usually returning to the non-genic state. 

Consistent with the notion that various features of ORFs exhibit a continuum that reflects their evolutionary age, a subsequent analysis, also in ''S. cerevisiae'', found that ORF regulation by transcription factors, indicative of their integration into larger molecular networks, displays a similar continuum. Similarly, the likelihood of physical interactions, as well as the likelihood and strength of genetic interactions, is correlated with ORF age as determined by phylostratigraphy.&lt;ref name=&quot;#24056411&quot;&gt;{{Cite pmid|24056411}}&lt;/ref&gt; In contrast, with respect to certain predicted structural features such as β-strand content and aggregation propensity, the putative peptides encoded by proto-genes are similar to non-genic sequences and categorically distinct from canonical genes.&lt;ref name=&quot;#24056411&quot; /&gt; 

====Preadaptation model==== 

The preadaptation model of ''de novo'' gene birth uses mathematical modeling to argue that when standing genetic variation that is normally hidden is exposed to weak or shielded selection, the resulting pool of “cryptic” variation is purged of “self-evidently deleterious” sequences, such as those prone to lead to protein aggregation, and enriched in potential adaptations relative to constitutively expressed sequences.&lt;ref&gt;{{Cite pmid|16387877}}&lt;/ref&gt; Beyond such purging, selection is thought to operate on non-genic sequences that already contain gene-like properties; in contrast to the proto-gene model, the preadaptation model asserts that “gene birth is a sudden transition to functionality.”&lt;ref name=&quot;#28642936&quot;&gt;{{Cite pmid|28642936}}&lt;/ref&gt; Recently emerged genes are expected to display exaggerated genic features, rather than features intermediate between old genes and non-genes.&lt;ref name=&quot;#28642936&quot; /&gt; In support of this, an analysis of ISD in mice found that young genes have higher ISD than old genes, while random non-genic sequences tend to show the lowest levels of ISD.&lt;ref name=&quot;#28642936&quot; /&gt;, although the observed trend may have resulted from a subset of young genes derived by overprinting&lt;ref name=&quot;Casola2018&quot;&gt;{{cite journal|last1=Casola|first1=Claudio|year=2018|doi=10.1101/287193}}&lt;/ref&gt;. In wild ''S. paradoxus'' populations, ORFs with exaggerated gene-like features are found among the pool of translated intergenic polypeptides.&lt;ref name=&quot;DurandGagnon-Arsenault2018&quot;&gt;{{cite journal|last1=Durand|first1=Éléonore|last2=Gagnon-Arsenault|first2=Isabelle|last3=Hatin|first3=Isabelle|last4=Nielly-Thibault|first4=Lou|last5=Namy|first5=Olivier|last6=Landry|first6=Christian R.|year=2018|doi=10.1101/329730}}&lt;/ref&gt; It is not clear whether such ORFs are preferentially retained.

The revealing of cryptic variation may be due to molecular errors including increased rates of translational readthrough and aberrant gene splicing events. The preadaptation model also proposes that  in order to avoid the deleterious consequences associated with molecular errors, populations may either evolve local solutions, in which selection operates on each individual locus and a relatively high error rate is maintained, or global solutions that select for a low error rate and permit the accumulation of deleterious cryptic variation.&lt;ref name=&quot;#21199946&quot;&gt;{{Cite pmid|21199946}}&lt;/ref&gt; ''De novo'' gene birth is thought to be favored in populations that evolve local solutions, as the relatively high error rate will result in a pool of cryptic variation that is “preadapted” through the purging of deleterious sequences.

====“Out of Testis” hypothesis==== 

An early case study of ''de novo'' gene birth, which identified five ''de novo'' genes in ''D. melanogaster'', noted preferential expression of these genes in the testes&lt;ref name=&quot;#16777968&quot; /&gt;, and several additional ''de novo'' genes were identified using transcriptomic data derived from the testes and male accessory glands of ''D. yakuba'' and ''D. erecta''&lt;ref name=&quot;#17435230&quot; /&gt;&lt;ref name=&quot;#16361246&quot; /&gt; (see above). This was in keeping with the rapid evolution of genes related to reproduction that has been observed across a range of lineages&lt;ref&gt;{{Cite pmid|11836507}}&lt;/ref&gt;&lt;ref&gt;{{Cite pmid|16237444}}&lt;/ref&gt;&lt;ref&gt;{{Cite pmid|16388004}}&lt;/ref&gt;, suggesting that sexual selection may play a key role in adaptive evolution and ''de novo'' gene birth. A subsequent large-scale analysis of six ''D. melanogaster'' strains identified 248 testis-expressed ''de novo'' genes, of which ~57% were not fixed.&lt;ref name=&quot;#24457212&quot; /&gt; It has been suggested that the large number of ''de novo'' genes with male-specific expression identified in ''Drosophila'' is likely due to the fact that such genes are preferentially retained relative to other ''de novo'' genes, for reasons that are not entirely clear.&lt;ref name=&quot;#24554240&quot; /&gt;

In humans, a study that identified 60 human-specific ''de novo'' genes found that their average expression, as measured by RNA-seq, was highest in the testes.&lt;ref name=&quot;#22102831&quot; /&gt; Another study looking at mammalian-specific genes more generally also found enriched expression in the testes.&lt;ref name=&quot;#28854603&quot;&gt;{{Cite pmid|28854603}}&lt;/ref&gt; Transcription in mammalian testes is thought to be particularly promiscuous, due in part to elevated expression of the transcription machinery&lt;ref&gt;{{Cite pmid|8805310}}&lt;/ref&gt;&lt;ref&gt;{{Cite pmid|21555408}}&lt;/ref&gt; and an open chromatin environment&lt;ref&gt;{{Cite pmid|11472831}}&lt;/ref&gt;, creating the conditions for the expression of non-genic sequences required for ''de novo'' gene birth. Testes-specific expression seems to be a general feature of all novel genes, as an analysis of ''Drosophila'' and vertebrate species found that young genes showed testes-biased expression regardless of their mechanism of origination.&lt;ref name=&quot;ZhouZhang2018&quot;&gt;{{cite journal|last1=Zhou|first1=Qi|last2=Zhang|first2=Jia-yu|year=2018|doi=10.1101/276667}}&lt;/ref&gt; 

===Grow slow and moult model===

The “grow slow and moult” model describes a potential mechanism of ''de novo'' gene birth, particular to protein-coding genes. In this scenario, existing protein-coding ORFs expand at their ends, especially their 3’ ends, leading to the creation of novel N- and C-terminal domains.&lt;ref name=&quot;#26517896&quot;&gt;{{Cite pmid|26517896}}&lt;/ref&gt; Novel C-terminal domains may first evolve under weak selection via occasional expression through read-through translation, as in the preadaptation model, only later becoming constitutively expressed through a mutation that disrupts the stop codon.&lt;ref name=&quot;#21199946&quot; /&gt;&lt;ref name=&quot;#26517896&quot; /&gt; Existing genes are often close to repetitive sequences that encode disordered domains. These novel, disordered domains may initially confer some non-specific binding capability that becomes gradually refined by selection. Sequences encoding these novel domains may occasionally separate from their parent ORF, leading or contributing to the creation of a ''de novo'' gene.&lt;ref name=&quot;#26517896&quot; /&gt;  

===Role of epigenetic modifications===

An examination of ''de novo'' genes in ''A. thaliana'' found that they are both hypermethylated and generally depleted of [[w:Histone|histone]] modifications.&lt;ref name=&quot;#27401176&quot; /&gt; In agreement with the proto-gene model, methylation levels of ''de novo'' genes were intermediate between established genes and intergenic regions. The methylation patterns of these ''de novo'' genes are stably inherited, and methylation levels were highest, and most similar to established genes, in ''de novo'' genes with verified protein-coding ability.&lt;ref name=&quot;#27401176&quot; /&gt; In the pathogenic fungus ''Magnaporthe oryzae'', less conserved genes tend to have methylation patterns associated with low levels of transcription.&lt;ref&gt;{{Cite pmid|25708804}}&lt;/ref&gt; A study in yeasts also found that ''de novo'' genes are enriched at recombination hotspots, which tend to be nucleosome-free regions.&lt;ref name=#29220506&gt;{{Cite pmid|29220506}}&lt;/ref&gt; 

In [[w:Pristionchus pacificus|''Pristionchus pacificus'']], orphan genes with confirmed expression display chromatin states that differ from those of similarly expressed established genes.&lt;ref name=&quot;#30232198&quot; /&gt; Orphan gene start sites have epigenetic signatures that are characteristic of enhancers, in contrast to conserved genes that exhibit classical promoters.&lt;ref name=&quot;#30232198&quot; /&gt; Many unexpressed orphan genes are decorated with repressive histone modifications, while a lack of such modifications facilitates transcription of an expressed subset of orphans, supporting the notion that open chromatin promotes the formation of novel genes.&lt;ref name=&quot;#30232198&quot; /&gt;

It has been speculated that the epigenetic landscape of ''de novo'' genes in the early stages of formation may be particularly variable between and among populations, resulting in variable levels of gene expression and thereby allowing young genes to explore the “expression landscape.”&lt;ref name=&quot;#23593031&quot;&gt;{{Cite pmid|23593031}}&lt;/ref&gt; The ''QQS'' gene in ''A. thaliana'' is one example of this phenomenon; its expression is negatively regulated by DNA methylation that, while heritable for several generations, varies widely in its levels both among natural accessions and within wild populations.&lt;ref name=&quot;#23593031&quot; /&gt; Epigenetics are also largely responsible for the permissive transcriptional environment in the testes, particularly through the incorporation into nucleosomes of non-canonical histone variants that are replaced by histone-like [[w:Protamine|protamines]] during spermatogenesis.&lt;ref&gt;{{Cite pmid|15800613}}&lt;/ref&gt;

==''De novo'' gene birth and human health==

In addition to its significance for the field of evolutionary biology, ''de novo'' gene birth has implications for human health. It has been speculated that novel genes, including ''de novo'' genes, may play an outsized role in species-specific traits;&lt;ref name=&quot;#26323763&quot; /&gt;&lt;ref&gt;{{Cite pmid|23949544}}&lt;/ref&gt; however, many species-specific genes lack functional annotation.&lt;ref name=&quot;#28854603&quot; /&gt; Nevertheless, there is evidence to suggest that human-specific ''de novo'' genes are involved in disease processes such as cancer. ''NYCM'', a ''de novo'' gene unique to humans and chimpanzees, regulates the pathogenesis of neuroblastomas in mouse models,&lt;ref&gt;{{Cite pmid|24391509}}&lt;/ref&gt; and the primate-specific ''PART1'', an lncRNA gene, has been identified as both a tumor suppressor and an oncogene in different contexts.&lt;ref name=&quot;#19064677&quot; /&gt;&lt;ref&gt;{{Cite pmid|10706094}}&lt;/ref&gt;&lt;ref&gt;{{Cite pmid|30049286}}&lt;/ref&gt; Several other human- or primate-specific ''de novo'' genes, including ''PBOV1''&lt;ref&gt;{{Cite pmid|23418531}}&lt;/ref&gt;, ''GR6''&lt;ref&gt;{{Cite pmid|27056411}}&lt;/ref&gt;&lt;ref&gt;{{Cite pmid|9307271}}&lt;/ref&gt;, ''MYEOV''&lt;ref&gt;{{Cite pmid|26568894}}&lt;/ref&gt;, ''ELFN1-AS1''&lt;ref name=&quot;#27437030&quot;&gt;{{Cite pmid|27437030}}&lt;/ref&gt;, and ''CLLU1''&lt;ref name=&quot;#19726446&quot; /&gt;, are also linked to cancer. Some have even suggested considering tumor-specifically expressed, evolutionary novel genes as their own class of genetic elements, noting that many such genes are under positive selection and may be neofunctionalized in the context of tumors.&lt;ref name=&quot;#27437030&quot; /&gt;

The specific expression of many ''de novo'' genes in the human brain&lt;ref name=&quot;#22102831&quot; /&gt; also raises the intriguing possibility that ''de novo'' genes influence human cognitive traits. One such example is ''FLJ33706'', a ''de novo'' gene that was identified in GWAS and linkage analyses for nicotine addiction and shows elevated expression in the brains of Alzheimer’s patients.&lt;ref&gt;{{Cite pmid|20376170}}&lt;/ref&gt; Generally speaking, expression of young, primate-specific genes is enriched in the fetal human brain relative to the expression of similarly young genes in the mouse brain.&lt;ref name=&quot;#22028629&quot;&gt;{{Cite pmid|22028629}}&lt;/ref&gt; Most of these young genes, several of which originated ''de novo'', are expressed in the neocortex, which is thought to be responsible for many aspects of human-specific cognition. Many of these young genes show signatures of positive selection, and functional annotations indicate that they are involved in diverse molecular processes, but are enriched for transcription factors.&lt;ref name=&quot;#22028629&quot; /&gt;

In addition to their roles in cancer processes, ''de novo'' originated human genes have been implicated in the maintenance of pluripotency&lt;ref&gt;{{Cite pmid|25317556}}&lt;/ref&gt; and in immune function.&lt;ref name=&quot;#19064677&quot; /&gt;&lt;ref name=&quot;#28854603&quot; /&gt;&lt;ref&gt;{{Cite pmid|9892612}}&lt;/ref&gt; The preferential expression of ''de novo'' genes in the testes (see above) is also suggestive of a role in reproduction. Given that the function of many ''de novo'' human genes remains uncharacterized, it seems likely that an appreciation of their contribution to human health and development will continue to grow. 

==Open questions==

While the phenomenon of ''de novo'' gene birth is now well-established, many open questions remain. The extent to which the various models and mechanisms described above contribute to ''de novo'' gene birth is unresolved. Although modern methods have detected transcription and translation of sequences previously assumed to be non-genic, the extent to which this is a regulated process, as opposed to “noise” or molecular errors, also remains unknown. When considering expression as a requirement for ''de novo'' gene birth, one must also account for the fact that that gene expression is highly conditional, dependent on the unique features of an environment that a given population exists in. Despite the fact that the library of global expression data has expanded dramatically in the past decade, most experiments are carried out under laboratory conditions that may deviate radically from the natural environment that has dominated the evolutionary history of a given species. The effects of environmental shifts on the ''de novo'' gene birth process remains largely unexplored. Moving forward, it is hoped that experimental evolution techniques will begin to resolve these and other questions by permitting the observation of ''de novo'' gene birth in real time.&lt;ref name=&quot;#25773713&quot; /&gt;

{| class=&quot;wikitable&quot;
|+'''Table 1. Genome-scale studies of orphan and ''de novo'' genes in various lineages.'''
!Organism/Lineage
!Method(s)
!Evidence of expression?
!# orphan/''de novo'' genes
!Notes
!Ref.
|-
|Arthropods
|BLASTP
|ESTs, RNA-seq; RT-PCR on select candidates
|~65,000 species specific orphan genes total across 30 species
|Abundance of orphan genes dependent on time since emergence from common ancestor; &gt;40% of orphans from intergenic matches indicating possible ''de novo'' origin
|&lt;ref name=#23348040/&gt;
|-
|''A. thaliana''
|BLASTP, PSI-BLAST, Synteny
|Transcriptomic and translatomoic data from multiple sources
|782 ''de novo'' genes
|Also assessed DNA methylation and histone modifications
|&lt;ref name=#27401176/&gt;
|-
|''B. mori''
|BLASTN, BLASTP
|Microarray, RT-PCR
|738 orphan genes
|5 orphans identified as ''de novo'' genes
|&lt;ref name=#26296317/&gt;
|-
|''Brassicaceae''
|BLASTP, BLASTN, PSI-BLAST
|Microarray
|1761 nuclear TRGs; 28 mitochondrial TRGs 
|~2% of TRGs thought to be ''de novo'' genes
|&lt;ref name=#21332978/&gt;
|-
|''D. melanogaster''
|BLASTN and synteny
|cDNA/ expressed sequence tags (ESTs)
|72 orphan genes; 2 ''de novo'' genes
|Gene duplication dominant mechanism for new genes; 7/59 orphans specific to ''D. melanogaster'' species complex identified as ''de novo''
|&lt;ref name=#18550802/&gt;
|-
|''D. melanogaster''	
|Synteny
|Indirect (RNAi)
|195 “young” (&gt;35myo) genes; 16 ''de novo'' genes
|Gene duplication dominant mechanism for new genes
|&lt;ref name=#21164016/&gt;
|-
|''D. melanogaster''
|Synteny; BLASTP; RNA-seq in outgroup species
|RNA-seq
|106 fixed and 142 segregating ''de novo'' genes
|Specifically expressed in testes
|&lt;ref name=#24457212/&gt;
|-
|''H. sapiens''	
|BLASTP; Synteny	
|RNA-seq	
|60 ''de novo'' genes	
|Highest expression seen in brain and testes
|&lt;ref name=#22102831/&gt;
|-
|''H. sapiens''
|Synteny	
|EST/cDNA	
|3 ''de novo'' genes	
|Estimated that human genome contains ~ 18 human-specific ''de novo'' genes
|&lt;ref name=#19726446/&gt;
|-
|''Lachancea''	
|BLASTP, PSI-BLAST, HMM Profile-Profile; Phylostratigraphy	
|Mass Spectrometry (MS)	
|288 ''de novo'' gene candidates	
|MS evidence of translation for 25 candidates
|&lt;ref name=#29220506/&gt;
|-
|''M. musculus''	
|BLASTN and BLASTP	
|UniGene Database	
|69 ''de novo'' genes	
|Enabling mutations identified for 9 genes
|&lt;ref name=#23185269&gt;{{Cite pmid|23185269}}&lt;/ref&gt;
|-
|''M. musculus''	
|Phylostratigraphy	
|No	
|781 orphan genes	
|Age-dependent features of genes compatible with ''de novo'' emergence of many orphans 
|&lt;ref name=#23433480/&gt;
|-
|Primates	
|BLASTP; Synteny; Phylostratigraphy	
|ESTs	
|270 orphan genes	
|~5.5% of orphans estimated to have originated ''de novo''
|&lt;ref name=#19064677/&gt;
|-
|''R. norvegicus''
|BLASTN and BLASTP	
|UniGene Database	
|6 ''de novo'' genes
|
|&lt;ref name=#23185269/&gt;
|-
|''Rodentia''	
|Phylostratigraphy	
|No	
|84 orphan genes	
|Species-specific genes excluded from analysis
|&lt;ref name=#28642936/&gt;
|-
|''Saccharomyces''	
|BLASTP, PSI-BLAST, HMM Profile-Profile; Phylostratigraphy	
|Various global proteomics methods 	
|415 ''de novo'' gene candiates	
|Prior proteomic evidence exists for 60 candidates specific to ''S. cerevisiae''; enabling mutations identified for 30 candidates
|&lt;ref name=#29220506/&gt;
|-
|''S. cerevisiae''
|BLAST	
|No	
|188 orphan genes	
|Ages of genes determined at level of individual residues
|&lt;ref name=#19944701/&gt;
|-
|''S. cerevisiae''	
|Phylostratigraphy	
|Ribosome Profiling	
|19 ''de novo'' genes; 1,891 “proto-genes”	
|''De novo'' gene birth more common than new genes from duplication; proto-genes are unique to ''Saccbaromyces sensu strictu'' yeasts
|&lt;ref name=#22722833/&gt;
|-
|''S. cerevisiae''	
|BLAST; Synteny; Phylostratigraphy	
|Transcript isoform sequencing (TIF-seq), Ribosome Profiling	
|4,340 ''de novo'' transcripts	
|&gt;65% of ''de novo'' transcripts are isoforms of ancient genes; &gt;97% from TIF-seq dataset
|&lt;ref name=#28981695/&gt;
|}

== See also ==
*[[w:Molecular evolution|Molecular evolution]]
*[[wp:Population genetics|Population genetics]]
*[[w:Evolvability|Evolvability]]

== Wikipedia pages that should link here ==
*[[wp:Molecular evolution|Molecular evolution]]
*[[w:Orphan gene|Orphan gene]]

=References=
&lt;references /&gt;
[[Category:PLOS Genetics drafts]]</text>
      <sha1>cdlodle4jhiyenoprorqx933ce1vf3i</sha1>
    </revision>
    <revision>
      <id>6867</id>
      <parentid>6866</parentid>
      <timestamp>2018-11-14T01:57:55Z</timestamp>
      <contributor>
        <username>T Shafee</username>
        <id>80</id>
      </contributor>
      <minor/>
      <comment>ce</comment>
      <model>wikitext</model>
      <format>text/x-wiki</format>
      <text xml:space="preserve" bytes="55950">
{{author
|first1       = S. Branden
|last1        = Van Oss
|department1  = Computational and Systems Biology
|institution1 = [[WP:University of Pittsburgh|University of Pittsburgh]]
|address1     = 3501 Fifth Avenue, 3064 BST3, Pittsburgh, PA 15260
|username1    = User:Jogmiers
|orcid1       = 

|first2       = Anne-Ruxandra
|last2        = Carvunis
|department2  = Computational and Systems Biology
|institution2 = [[WP:University of Pittsburgh|University of Pittsburgh]]
|address2     = 3501 Fifth Avenue, 3064 BST3, Pittsburgh, PA 15260
|username2    = User:carvunis
|orcid2       = 
}}

'''''De novo'' gene birth''' is the process by which new [[w:Genes|genes]] evolve from DNA sequences that were ancestrally non-genic. ''De novo'' genes represent a subset of novel genes, and may be protein-coding or instead act as RNA genes.&lt;ref&gt;{{Cite pmid|28163910}}&lt;/ref&gt; Other novel genes are known to arise from ancestral genes through fairly well-characterized mechanisms such as [[w:gene duplication|gene duplication]] (including retroposition or [[w:Horizontal gene transfer|horizontal gene transfer]] followed by sequence divergence, or by [[w:Fusion gene|gene fission/fusion]]&lt;ref name=&quot;#25773713&quot;&gt;{{Cite pmid|25773713}}&lt;/ref&gt;&lt;ref name=&quot;#20651121&quot;&gt;{{Cite pmid|20651121}}&lt;/ref&gt; ('''Figure 1'''). In contrast, the mechanisms that govern ''de novo'' gene birth ('''Figure 2''') are not well understood, though several models exist that describe possible mechanisms by which ''de novo'' gene birth may occur. Although in principle ''de novo'' gene birth may have occurred at any point in an organism’s evolutionary history, ancient ''de novo'' gene birth events are difficult to detect. Most studies of ''de novo'' genes to date have thus focused on young genes, typically taxonomically-restricted genes (TRGs) that are present in a single species or lineage, including so-called [[w:Orphan gene|orphan genes]], defined as genes that lack any identifiable homolog. Though de novo gene birth was once viewed as a highly unlikely occurrence,&lt;ref name=&quot;#860134&quot;&gt;{{Cite pmid|860134}}&lt;/ref&gt; there are now several unequivocal examples of the phenomenon that have been described, and it seems likely that de novo gene birth plays a major role in the generation of evolutionary innovation.

[[File:De Novo Gene Birth Figure 1.svg|thumb|'''Fig 1. Novel gene formation from ancestral genes.''' 
Novel genes can be formed from ancestral genes through a variety of mechanisms. Inspired by Table 1 from&lt;ref&gt;{{Cite pmid|14634634}}&lt;/ref&gt;. (A) Duplication and divergence. Following duplication, one copy experiences relaxed selection and gradually acquires novel function(s). (B) Gene fusion. A hybrid gene formed from some or all of two previously separate genes. Gene fusions can occur by different mechanisms; shown here is an interstitial deletion. (C) Gene fission. A single gene separates to form two distinct genes, such as by duplication and differential degeneration of the two copies.&lt;ref&gt;{{Cite pmid|15064762}}&lt;/ref&gt; (D) Exon shuffling. Can occur through different mechanisms; shown here is double crossover facilitated by interspersed repetitive elements. (E) Horizontal gene transfer. Genes acquired from other species by horizontal transfer undergo divergence and neofunctionalization. (F) Retroposition. Transcripts may be reverse transcribed and integrated as an intronless gene elsewhere in the genome. This new gene may then undero divergence. 
|357x357px]]

==History of the study of ''de novo'' gene birth==

As early as the 1930s, [[w:J.B.S. Haldane|J.B.S Haldane]] and others, observing evidence of [[w:Gene duplication|chromosomal duplications]], suggested that replication of existing genes may lead to new genes with novel functions.&lt;ref name=&quot;#20651121&quot; /&gt; In 1970, [[w:Susumu Ohno|Susumu Ohno]] published the seminal text ''Evolution by Gene Duplication.''&lt;ref&gt;Ohno S (1970) '''Evolution by Gene Duplication''' ''Allen &amp; Unwin''; [[w:Springer Science+Business Meida|''Springer-Verlag'']]&lt;/ref&gt; For some time subsequently, the consensus view was that virtually all genes were derived from ancestral genes, with [[w:François Jacob|François Jacob]] famously remarking in a 1977 essay that “the probability that a functional protein would appear de novo by random association of amino acids is practically zero.”&lt;ref name=&quot;#860134&quot; /&gt; In the same year, however, Pierre-Paul Grassé coined the term “overprinting” to describe the emergence of genes through the expression of alternative [[w:Open reading frame|open reading frames (ORFs)]] that overlap preexisting genes. &lt;ref&gt;Grassé P-P (1977) '''Evolution of living organisms : evidence for a new theory of transformation''' ''Academic Press''&lt;/ref&gt;Overprinting may be thought of as a particular subtype of ''de novo'' gene birth; although overlapping with a previously coding region of the genome, the primary amino-acid sequence of the new protein is entirely novel and derived from a frame that did not previously contain a gene. The first examples of this phenomenon in [[w:Bacteriophage|bacteriophages]] were reported in a series of studies from 1976 to 1978,&lt;ref&gt;{{Cite pmid|1004533}}&lt;/ref&gt;]][[#cite note-7|&lt;span class=&quot;mw-reflink-text&quot;&gt;[7]&lt;/span&gt;]]&lt;ref&gt;{{Cite pmid|692656}}&lt;/ref&gt;&lt;ref&gt;{{Cite pmid|870828}}&lt;/ref&gt; and since then numerous other examples have been identified in viruses, bacteria, and several eukaryotic species.&lt;ref&gt;{{Cite pmid|1329098}}&lt;/ref&gt;&lt;ref&gt;{{Cite pmid|6585807}}&lt;/ref&gt;&lt;ref&gt;{{Cite pmid|22821011}}&lt;/ref&gt;&lt;ref&gt;{{Cite pmid|17939861}}&lt;/ref&gt; 

Still, the underlying pool of “starter type” exons from which all eukaryotic proteins are constructed was assumed to be constrained.&lt;ref name=&quot;#1822278&quot;&gt;{{Cite pmid|1822278}}&lt;/ref&gt; Using the sequence data available at the time, a 1991 review estimated the number of unique, ancestral eukaryotic exons to be &lt; 60,000.&lt;ref name=&quot;#1822278&quot; /&gt; This notion was consistent with a “Big Bang” theory of protein evolution, which hypothesized “a possible origin of all proteins from a single or a few precursor folds”.&lt;ref&gt;{{Cite pmid|12384571}}&lt;/ref&gt; In 1992, however, the sequence of chromosome III of the budding yeast [[w:Saccharomyces cerevisiae|''Saccharomyces cerevisiae'']] was published,&lt;ref&gt;{{Cite pmid|1574125}}&lt;/ref&gt; representing the first time an entire chromosome from any eukaryotic organism had been sequenced. Sequencing of the entire yeast nuclear genome was then completed by early 1996 through a massive, collaborative international effort.&lt;ref name=&quot;#8763498&quot;&gt;{{Cite pmid|8763498}}&lt;/ref&gt; In his review of the yeast genome project, Bernard Dujon noted that the unexpected abundance of genes lacking any known homologs was perhaps the most striking finding of the entire project.&lt;ref name=&quot;#8763498&quot; /&gt; 

In 2006 and 2007, a series of studies provided arguably the first documented examples of ''de novo'' gene birth that did not involve overprinting.&lt;ref name=&quot;#17435230&quot;&gt;{{Cite pmid|17435230}}&lt;/ref&gt;&lt;ref name=&quot;#16777968&quot;&gt;{{Cite pmid|16777968}}&lt;/ref&gt;&lt;ref name=&quot;#16361246&quot;&gt;{{Cite pmid|16361246}}&lt;/ref&gt; An analysis of the accessory gland transcriptomes of [[w:Drosophila yakuba|''Drosophila yakuba'']] and [[w:Drosophila erecta|''Drosophila erecta'']] first identified 20 putative lineage-restricted genes that appeared unlikely to have resulted from gene duplication.&lt;ref name=&quot;#16361246&quot; /&gt; Levine and colleagues then confirmed the de novo origination of five [[w:Drosophila melanogaster|''Drosophila melanogaster'']] genes through a rigorous pipeline that combined bioinformatic and experimental techniques.&lt;ref name=&quot;#16777968&quot; /&gt; These genes were identified by combining BLAST search-based and synteny-based approaches (see below), and the absence of the genes in closely-related species was confirmed by [[w:Southern blot|Southern blot]].&lt;ref name=&quot;#16777968&quot; /&gt; Despite their recent evolution, all five genes appear fixed in ''D. melanogaster'', and the presence of paralogous non-coding sequences suggests that they may have arisen through a recent intrachromosomal duplication event.&lt;ref name=&quot;#16777968&quot; /&gt; Interestingly, all five were preferentially expressed in the testes of male flies&lt;ref name=&quot;#16777968&quot; /&gt; (see below). While all five genes have at least partial orthologs in the closely related [[w:Drosophila simulans|''Drosophila simulans'']] (part of the same species subgroup), all three ''D. simulans'' orthologs with complete ORFs showed evidence of rapid evolution and positive selection.&lt;ref name=&quot;#16777968&quot; /&gt; This is consistent with a recent emergence of these genes, as it is typical for young, novel genes to undergo adaptive evolution.&lt;ref&gt;{{Cite pmid|12871908}}&lt;/ref&gt;&lt;ref&gt;{{Cite pmid|16076957}}&lt;/ref&gt;&lt;ref&gt;{{Cite pmid|7682012}}&lt;/ref&gt;  A subsequent study using methods similar to Levine ''et al.'' and an [[w:Expressed sequence tag|expressed sequence tag]] library derived from ''D. yakuba'' testes identified seven genes derived from six unique ''de novo'' gene birth events in ''D. yakuba'' and/or the closely related ''D. erecta.''&lt;ref name=&quot;#17435230&quot; /&gt; Three of these genes are extremely short (&lt;90 bp), suggesting that they may be RNA genes.&lt;ref name=&quot;#17435230&quot; /&gt; Around the same time as these studies in Drosophila were published, a homology search of genomes from all domains of life, including 18 fungal genomes, identified 132 fungal-specific proteins, 99 of which were unique to ''S. cerevisiae.''&lt;ref&gt;{{Cite pmid|17090923}}&lt;/ref&gt;

Since these initial studies, many groups have identified specific cases of ''de novo'' gene birth events in diverse organisms.&lt;ref name=&quot;#26323763&quot;&gt;{{Cite pmid|26323763}}&lt;/ref&gt; The ''BSC4'' gene in ''S. cerevisiae'', identified in 2008, shows evidence of purifying selection, is expressed at both the mRNA and protein levels, and when deleted is synthetically lethal with two other yeast genes, all of which indicate a functional role for the ''BSC4'' gene product.&lt;ref&gt;{{Cite pmid|18493065}}&lt;/ref&gt; Historically, one argument against the notion of widespread ''de novo'' gene birth is the evolved complexity of protein folding. Interestingly, Bsc4 was later shown to adopt a partially folded state that combines properties of native and non-native protein folding, suggesting the possibility of a functional intermediate state.&lt;ref&gt;{{Cite pmid|29033289}}&lt;/ref&gt; Another well-characterized example in yeast is ''MDF1'', which both represses mating efficiency and promotes vegetative growth, and is intricately regulated by a conserved antisense ORF.&lt;ref&gt;{{Cite pmid|20195295}}&lt;/ref&gt;&lt;ref&gt;{{Cite pmid|25452167}}&lt;/ref&gt; In plants, the first de novo gene to be functionally characterized was ''QQS'', an [[w:Arabidopsis thaliana|''Arabidopsis thaliana'']] gene identified in 2009 that regulates carbon and nitrogen metabolism.&lt;ref&gt;{{Cite pmid|19154206}}&lt;/ref&gt; The first ''de novo'' gene identified in mice, a noncoding RNA gene, was also described in 2009.&lt;ref name=&quot;#19733073&quot;&gt;{{Cite pmid|19733073}}&lt;/ref&gt; In primates, a 2008 informatic analysis estimated that 15/270 primate orphan genes had been formed ''de novo''.&lt;ref name=&quot;#19064677&quot;&gt;{{Cite pmid|19064677}}&lt;/ref&gt; A 2009 report identified the first three ''de novo'' human genes, one of which is a therapeutic target in chronic lymphocytic leukemia.&lt;ref name=&quot;#19726446&quot;&gt;{{Cite pmid|19726446}}&lt;/ref&gt; Since this time, a plethora of genome-level studies have identified large numbers of orphan genes in many organisms ('''Table 1'''), although the extent to which they arose ''de novo'' remains debated.[[File:De Novo Gene Birth Figure 2.svg|thumb|'''Fig 2. ''De novo'' gene birth.''' 
Novel genes can emerge from ancestrally non-genic regions through poorly understood mechanisms. (A) A non-genic region first gains transcription and an ORF, in either order, facilitating the birth of a ''de novo'' gene. (B) Overprinting. A novel ORF is created that overlaps with an existing ORF, but in a different frame. Overprinting may be considered a special case of ''de novo'' gene birth. 
|350x350px]]
==Identification of ''de novo'' genes==
===Identification of ''de novo'' emerging sequences===
There are two major approaches to the systematic identification of novel genes: [[w:Genomic phylostratigraphy|genomic phylostratigraphy]]&lt;ref name=&quot;#18029048&quot;&gt;{{Cite pmid|18029048}}&lt;/ref&gt; and [[w:Synteny|synteny]]-based methods. Both approaches are widely used, individually or in a complementary fashion ('''Table 1''').  

====Genomic phylostratigraphy====
Genomic phylostratigraphy involves examining each gene in a focal species, searching for the presence or absence of ancestral homologs through the use of the [[w:BLAST|BLAST]] sequence alignment algorithms&lt;ref&gt;{{Cite pmid|2231712}}&lt;/ref&gt; or related tools. Each gene in the focal species can be assigned an “age” (aka “conservation level” or “genomic phylostrata”) that is based on the evolutionary distance between the focal species and the common ancestor of the most distantly related species in which a homolog is detected.&lt;ref name=&quot;#18029048&quot; /&gt; When a gene lacks any detectable homolog outside of its own genome, or close relatives, it is said to be a novel or orphan gene. 
Phylogenetic trees are limited by the set of closely related genomes that are available, and results are dependent on BLAST search criteria.&lt;ref name=&quot;#27452112&quot;&gt;{{Cite pmid|27452112}}&lt;/ref&gt; Because it is based on sequence similarity, phylostratigraphy can struggle at times to distinguish ''de novo'' gene emergence from gene duplications followed by rapid evolution. This was pointed out by a study that simulated the evolution of genes of equal age and found that distant orthologs are often undetectable for the most rapidly evolving genes.&lt;ref&gt;{{Cite pmid|16151190}}&lt;/ref&gt; When accounting for changes in the rate of evolution to portions of young genes that acquire selected functions, a phylostratigraphic approach was much more accurate at assigning gene ages in simulated data.&lt;ref&gt;{{Cite pmid|17408474}}&lt;/ref&gt; A subsequent pair of studies using simulated evolution found that phylostratigraphy failed to detect an ortholog in the most distantly related species for 13.9% of ''D. melanogaster'' genes and 11.4% of ''S. cerevisiae'' genes.&lt;ref&gt;{{Cite pmid|26758516}}&lt;/ref&gt;&lt;ref name=&quot;#25312911&quot;&gt;{{Cite pmid|25312911}}&lt;/ref&gt; Similarly, a spurious relationship between a gene’s age and its likelihood to be involved in a disease process was detected in the simulated data.&lt;ref name=&quot;#25312911&quot; /&gt; However, a reanalysis of studies that used phylostratigraphy in yeast, fruit flies and humans found that even when accounting for such error rates and excluding difficult-to-stratify genes from the analyses, the qualitative conclusions were unaffected for all three studies.&lt;ref&gt;{{Cite pmid|28087778}}&lt;/ref&gt; The impact of phylostratigraphic bias on studies examining various features of ''de novo'' genes (see below) remains debated, and there remains much room for the development of better methods to date the emergence of ''de novo'' genes.
Sensitive sequence-based similarity searches, such as [[w:CS-BLAST|CS-BLAST]] and [[w:Hidden Markov model|Hidden Markov Model (HMM)]]-based searches, may also be used, alone or in combination with BLAST-based phylostratigraphy analysis, to identify ''de novo'' genes. A benchmarking study found that such “profile-based” analyses are more accurate than conventional pairwise tools.&lt;ref&gt;{{Cite pmid|27256311}}&lt;/ref&gt; The impact of false positives, when genes are incorrectly inferred to have an ancestral homolog when they are new in reality, has not yet been specifically assessed.

====Synteny-based approaches==== 
To avoid some of the challenges associated with phylostratigraphy, approaches based on the analysis of syntenic sequences in outgroups – blocks of sequence in which the order and relative positioning of features has been maintained –have also been employed.&lt;ref name=&quot;#27452112&quot; /&gt; Syntentic alignments are anchored by short, conserved “markers.” Genes are the most common marker in defining syntenic blocks, although k-mers and exons are also used.&lt;ref&gt;{{Cite pmid|24932010}}&lt;/ref&gt;&lt;ref name=&quot;#26116928&quot;&gt;{{Cite pmid|26116928}}&lt;/ref&gt;  Assuming that a high-quality syntenic alignment can be obtained, confirmation that the syntenic region lacks coding potential in outgroup species allows a ''de novo'' origin to be asserted with higher confidence.&lt;ref name=&quot;#27452112&quot; /&gt; The strongest possible evidence for ''de novo'' emergence is the inference of the specific mutation(s) that created coding potential, typically through the analysis of microsyntenic regions of closely related species. 
One challenge in applying synteny-based methods is the fact that synteny can be difficult to detect across longer timescales. To address this, various techniques have been tried, such as using exons clustered irrespective of their specific order to define syntenic blocks&lt;ref name=&quot;#26116928&quot; /&gt; or algorithms that use well-conserved genomic regions to expand microsyntenic blocks.&lt;ref&gt;{{Cite pmid|21441096}}&lt;/ref&gt; There are also difficulties associated with applying synteny-based approaches to genome assemblies that are fragmented.&lt;ref&gt;{{Cite pmid|29382321}}&lt;/ref&gt; Although synteny-based approaches have conventionally been lower-throughput in nature, they are now being applied to genome-wide surveys of ''de novo'' genes&lt;ref name=&quot;#19064677&quot; /&gt;&lt;ref name=&quot;#19726446&quot; /&gt;&lt;ref name=&quot;#28981695&quot;&gt;&lt;nowiki&gt;{Cite pmid|28981695}}&lt;/nowiki&gt;&lt;/ref&gt;&lt;ref name=&quot;#27401176&quot;&gt;{{Cite pmid|27401176}}&lt;/ref&gt;&lt;ref name=&quot;#21164016&quot;&gt;{{Cite pmid|21164016}}&lt;/ref&gt;&lt;ref name=&quot;#24457212&quot;&gt;{{Cite pmid|24457212}}&lt;/ref&gt;&lt;ref name=&quot;#18550802&quot;&gt;{{Cite pmid|18550802}}&lt;/ref&gt;&lt;ref name=&quot;#22102831&quot;&gt;{{Cite pmid|22102831}}&lt;/ref&gt; and represent a promising area of algorithmic development for gene birth dating. Some have used synteny-based approaches in combination with similarity searches in an attempt to develop standardized, stringent pipelines&lt;ref&gt;{{Cite pmid|30298392}}&lt;/ref&gt; that can be applied to any group of genomes in an attempt to address discrepancies in the various lists of ''de novo'' genes that have been generated (see below).

===Classification of ''de novo'' genes===
Even when the evolutionary origin of a particular sequence has been rigorously established computationally, it is important to note that there is a lack of consensus about what constitutes a genuine ''de novo'' gene birth event. One reason for this is a lack of agreement on whether or not the entirety of the newly genic sequence must be non-genic in origin. With respect to protein-coding ''de novo'' genes, it has been proposed that ''de novo'' genes be divided into three subtypes, with type I ''de novo'' genes being derived entirely from previously noncoding sequence, type II ''de novo'' genes containing a minority of ancestral sequence that was previously under selection, and type III ''de novo'' genes representing fusions of sequences previously under selection that nevertheless also contain novel, previously noncoding sequence.&lt;ref name=&quot;#27452112&quot; /&gt; 

===Determination of ''de novo'' gene function===
It is generally accepted that a genuine ''de novo'' gene is expressed in at least some context&lt;ref name=&quot;#25773713&quot; /&gt;, allowing selection to operate, and many studies use evidence of expression as an inclusion criterion in defining ''de novo'' genes. The expression of sequences at the mRNA level may be confirmed individually through conventional techniques such as [[w:Quantitative PCR|quantitative PCR]], or globally through more modern techniques such as [[w:RNA-Seq|RNA sequencing (RNA-seq)]]. Similarly, expression at the protein level can be determined with high confidence for individual proteins using techniques such as [[w:Mass spectrometry|mass spectrometry]] or [[w:Western blot|western blotting]], while [[Ribosome profiling|ribosome profiling (Ribo-seq)]] provides a global survey of translation in a given sample. Ideally, to confirm that the gene in question arose ''de novo'', a lack of expression of the syntenic region of outgroup species would also be demonstrated.&lt;ref&gt;{{Cite pmid|26032716}}&lt;/ref&gt;

The discovery of ''de novo'' gene birth has also led to a questioning of what constitutes a gene, with some models establishing a strict dichotomy between genic and non-genic sequences, and others proposing a more fluid continuum (see below). It is generally agreed, however, that a genuine gene should encode a functional product, be it RNA or protein, although there are different views of what constitutes function.&lt;ref name=&quot;#27452112&quot; /&gt;&lt;ref&gt;{{Cite pmid|24814287}}&lt;/ref&gt; One view is that, in addition to confirmation of gene expression under some condition, the most rigorous way to determine function is to detect a specific phenotype, indicative of a biological role, upon deletion of the gene or alteration of its expression levels&lt;ref name=&quot;#25773713&quot; /&gt;; however, for large-scale analyses of entire genomes, obtaining such evidence is not feasible. Alternatively, the existence of a molecular function may be inferred from computationally-derived signatures of selection. One such example is the ratio of nonsynonymous to synonymous substitutions ([[w:DN/dS ratio|dN/dS ratio]]), calculated from different strains of the focal species, or, in the case of TRGs, from different species from the same taxon. This ratio indicates that the sequence in question is either evolving neutrally, or under either positive or negative selection. Despite these and other differences in the criteria used to identify ''de novo'' gene birth events, there is now abundant evidence indicating that the phenomenon is not simply possible, but has occurred in every lineage systematically examined thus far.

==Prevalence of ''de novo'' gene birth==

===Estimates of ''de novo'' genes===

Estimates regarding the frequency of ''de novo'' gene birth and the number of ''de novo'' genes in various lineages vary widely and are highly dependent on methodology, with the most stringent pipelines employing a combination of methods. Studies may identify ''de novo'' genes by phylostratigraphy/BLAST-based methods alone, or may employ a combination of computational techniques (see above), and may or may not assess experimental evidence for expression and/or biological role. Furthermore, genome-scale analyses may consider all or most ORFs in the genome, or may instead limit their analysis to already annotated genes.

The ''D. melanogaster'' lineage is illustrative of these differing approaches. An early survey using a combination of BLAST searches performed on cDNA sequences along with manual searches and synteny information identified 72 new genes specific to ''D. melanogaster'' and 59 new genes specific to three of the four species in the ''D. melanogaster'' species complex. This report found that only 2/72 (~2.8%) of ''D. melanogaster''-specific new genes and 7/59 (~11.9%) of new genes specific to the species complex were derived ''de novo''&lt;ref name=&quot;#18550802&quot; /&gt;, with the remainder arising via duplication/retroposition. Similarly, an analysis of 195 young (&lt;35 million years old) ''D. melanogaster'' genes identified from syntenic alignments found that only 16 had arisen ''de novo''.&lt;ref name=&quot;#21164016&quot; /&gt; In contrast, an analysis focused on transcriptomic data from the testes of six ''D. melanogaster'' strains identified 106 fixed and 142 segregating ''de novo'' genes.&lt;ref name=&quot;#24457212&quot; /&gt; For many of these, ancestral ORFs were identified but were not expressed. Highlighting the differences between inter- and intra-species comparisons, a study in natural [[w:Saccharomyces paradoxus|''Saccharomyces paradoxus'']] populations found that the number of de novo polypeptides identified more than doubled when considering intra-species diversity.&lt;ref name=&quot;DurandGagnon-Arsenault2018&quot;&gt;{{cite journal|last1=Durand|first1=Éléonore|last2=Gagnon-Arsenault|first2=Isabelle|last3=Hatin|first3=Isabelle|last4=Nielly-Thibault|first4=Lou|last5=Namy|first5=Olivier|last6=Landry|first6=Christian R.|year=2018|doi=10.1101/329730}}&lt;/ref&gt; In primates, one early study identified 270 orphan genes (unique to humans, chimpanzees, and macaques), of which 15 were thought to have originated ''de novo''&lt;ref name=&quot;#19064677&quot; /&gt;, while a later report identified 60 de novo genes in humans alone that are supported by transcriptional and proteomic evidence.&lt;ref name=&quot;#22102831&quot; /&gt; Studies in other lineages/organisms have also reached different conclusions with respect to the number of de novo genes present in each organism, as well as the specific sets of genes identified. A sample of these large-scale studies is described in '''Table 1'''.

A reanalysis of three such studies in murines that identified between 69 and 773 putative ''de novo'' genes argued that the various estimates included many genes that were not in fact ''de novo.''&lt;ref name=&quot;Casola2018&quot;&gt;{{cite journal|last1=Casola|first1=Claudio|year=2018|doi=10.1101/287193}}&lt;/ref&gt; Many genes were excluded on the basis of not being annotated in the major databases. A conservative approach applied to the remaining genes, which excluded candiates with paralogs, distantly related homologs or conserved domains, or that lacked syntenic sequence information in non-rodents. This approach validated ~40% of candidate ''de novo'' genes, resulting in an upper estimate of only 11.6 ''de novo'' genes formed (and retained) per million years, a rate ~5-10 times slower than what was estimated for novel genes formed by duplication.&lt;ref name=&quot;Casola2018&quot;&gt;{{cite journal|last1=Casola|first1=Claudio|year=2018|doi=10.1101/287193}}&lt;/ref&gt; It is notable that even after application of this stringent pipeline, the 152 validated ''de novo'' genes that remained still represents a significant fraction of the mouse genome likely to have originated de novo. Generally speaking, however, it remains debated whether duplication and divergence or de novo gene birth represent the dominant mechanism for the emergence of new genes&lt;ref name=&quot;#21164016&quot; /&gt;&lt;ref name=&quot;#18550802&quot; /&gt;&lt;ref name=&quot;DurandGagnon-Arsenault2018&quot;&gt;{{cite journal|last1=Durand|first1=Éléonore|last2=Gagnon-Arsenault|first2=Isabelle|last3=Hatin|first3=Isabelle|last4=Nielly-Thibault|first4=Lou|last5=Namy|first5=Olivier|last6=Landry|first6=Christian R.|year=2018|doi=10.1101/329730}}&lt;/ref&gt;&lt;ref name=&quot;#22722833&quot;&gt;{{Cite pmid|22722833}}&lt;/ref&gt;&lt;ref name=&quot;#23433480&quot;&gt;{{Cite pmid|23433480}}&lt;/ref&gt;&lt;ref name=&quot;#30201962&quot;&gt;{{Cite pmid|30201962}}&lt;/ref&gt;

===Dynamics of ''de novo'' gene birth===

It is important to distinguish between the frequency of ''de novo'' gene birth and the number of ''de novo'' genes in a given lineage. If ''de novo'' gene birth is frequent, it might be expected that genomes would tend to grow in their gene content over time; however, the gene content of genomes is usually relatively stable.&lt;ref&gt;{{Cite pmid|21878963}}&lt;/ref&gt; This implies that a frequent gene death process must balance ''de novo'' gene birth, and indeed, ''de novo'' genes are distinguished by their rapid turnover relative to established genes. In support of this notion, recently emerged ''Drosophila'' genes are much more likely to be lost, primarily through [[w:Pseudogene|pseudogenization]], with the youngest orphans being lost at the highest rate;&lt;ref name=&quot;#24554240&quot;&gt;{{Cite pmid|24554240}}&lt;/ref&gt; this despite the fact that some Drosophila orphan genes have been shown to rapidly become essential.&lt;ref name=&quot;#21164016&quot; /&gt; A similar trend of frequent loss among young gene families was observed in nematode genus [[w:Pristionchus|''Pristionchus'']].&lt;ref name=&quot;#30232197&quot;&gt;{{Cite pmid|30232197}}&lt;/ref&gt; In wild ''S. paradoxus'' populations, ''de novo'' ORFs emerge and are lost at similar rates.&lt;ref name=&quot;DurandGagnon-Arsenault2018&quot;&gt;{{cite journal|last1=Durand|first1=Éléonore|last2=Gagnon-Arsenault|first2=Isabelle|last3=Hatin|first3=Isabelle|last4=Nielly-Thibault|first4=Lou|last5=Namy|first5=Olivier|last6=Landry|first6=Christian R.|year=2018|doi=10.1101/329730}}&lt;/ref&gt; Similarly, an analysis of five mammalian transcriptomes found that most ORFs in mice were either very old or species specific, implying frequent birth and death of ''de novo'' transcripts.&lt;ref name=&quot;#30201962&quot; /&gt; Nevertheless, there remains a positive correlation between the number of species-specific genes in a genome and the evolutionary distance from its most recent ancestor.&lt;ref name=&quot;#23348040&quot;&gt;{{Cite pmid|23348040}}&lt;/ref&gt;

It is difficult to ascertain whether a gene is undergoing gene death from sequence data alone, as an acceleration in the rate of evolution could be indicative of either pseudogenization or of positive (aka Darwinian) selection for a novel, adaptive trait. Functional approaches are therefore employed to determine the biological role of a particular gene product; if it is deleterious, as in the case of a ''de novo'' [[w:microRNA|microRNA]] gene in ''D. melanogaster''&lt;ref&gt;{{Cite pmid|29792159}}&lt;/ref&gt;, gene death may be immanent. In addition to the birth and death of ''de novo'' genes at the sequence level through mutational processes, genomes are subject to constant “transcriptional turnover”. One study in murines found that while all regions of the ancestral genome were transcribed at some point in at least one descendent, the portion of the genome under active transcription in a given strain or subspecies is subject to rapid change.&lt;ref&gt;{{Cite pmid|26836309}}&lt;/ref&gt; The “transcriptional turnover” of noncoding RNA genes is particularly fast as compared to that of coding genes.&lt;ref&gt;{{Cite pmid|22844254}}&lt;/ref&gt;

==Features of ''de novo'' genes==

Several studies have found that recently emerged ''de novo'' genes differ from established genes across a range of sequence and predicted structural features. Across a broad range of species, young and/or taxonomically restricted genes or ORFs tend to be shorter in length than established genes, to evolve more rapidly, and to be less expressed.&lt;ref name=&quot;#19064677&quot; /&gt;&lt;ref name=&quot;#22722833&quot; /&gt;&lt;ref name=&quot;#24554240&quot; /&gt;&lt;ref name=&quot;#30232197&quot; /&gt;&lt;ref name=&quot;#19944701&quot;&gt;{{Cite pmid|19944701}}&lt;/ref&gt;&lt;ref&gt;{{Cite pmid|14525923}}&lt;/ref&gt;&lt;ref&gt;{{Cite pmid|18273382}}&lt;/ref&gt;&lt;ref&gt;{{Cite pmid|19351897}}&lt;/ref&gt;&lt;ref name=&quot;#26296317&quot;&gt;{{Cite pmid|26296317}}&lt;/ref&gt;&lt;ref name=&quot;#21332978&quot;&gt;{{Cite pmid|21332978}}&lt;/ref&gt;&lt;ref name=&quot;#30232198&quot;&gt;{{Cite pmid|30232198}}&lt;/ref&gt; Their expression has also been found to be more tissue- or condition-specific than that of established genes.&lt;ref name=&quot;#17435230&quot; /&gt;&lt;ref name=&quot;#16361246&quot; /&gt;&lt;ref name=&quot;#19064677&quot; /&gt;&lt;ref name=&quot;#24457212&quot; /&gt;&lt;ref name=&quot;#22102831&quot; /&gt;&lt;ref name=&quot;#22722833&quot; /&gt;&lt;ref name=&quot;#21332978&quot; /&gt;&lt;ref name=&quot;ZhouZhang2018&quot;&gt;{{cite journal|last1=Zhou|first1=Qi|last2=Zhang|first2=Jia-yu|year=2018|doi=10.1101/276667}}&lt;/ref&gt;&lt;ref&gt;{{Cite pmid|30065088}}&lt;/ref&gt; In particular, relatively high expression of ''de novo'' genes was observed in male reproductive tissues in ''Drosophila'' and humans (see below), and, in humans, in the cerebral cortex or the brain more generally.&lt;ref name=&quot;#22102831&quot; /&gt;&lt;ref name=&quot;PerteaShumate2018&quot;&gt;{{cite journal|last1=Pertea|first1=Mihaela|last2=Shumate|first2=Alaina|last3=Pertea|first3=Geo|last4=Varabyou|first4=Ales|last5=Chang|first5=Yu-Chi|last6=Madugundu|first6=Anil K|last7=Pandey|first7=Akhilesh|last8=Salzberg|first8=Steven|year=2018|doi=10.1101/332825}}&lt;/ref&gt;

Other general features of ''de novo'' genes appear dependent on the species or lineage being examined. This appears to partly be a result of the fact that genomes vary in their [[w:GC-content|GC content]], and young genes bear more similarity to non-genic sequences from the genome in which they arose than do established genes.&lt;ref name=&quot;#28355220&quot;&gt;{{Cite pmid|28355220}}&lt;/ref&gt; Features such as predicted intrinsic structural disorder (ISD), the percentage of transmembrane residues, and the relative frequency of various predicted [[w:Protein secondary structure|secondary structural features]] all show a strong GC dependency in orphan genes, whereas in more ancient genes these features are only weakly influenced by GC content.&lt;ref name=&quot;#28355220&quot; /&gt; This is exemplified by the fact that in organisms with relatively high GC content, ranging from ''D. melanogaster'' to the parasite [[w:Leishmania major|''Leishmania major'']], young genes have high ISD,&lt;ref&gt;{{Cite pmid|25736992}}&lt;/ref&gt;&lt;ref&gt;{{Cite pmid|25843649}}&lt;/ref&gt; while in a low GC genome such as budding yeast, young genes have low ISD.&lt;ref name=&quot;#22722833&quot; /&gt;&lt;ref name=&quot;#19944701&quot; /&gt; 

==Models and mechanisms of ''de novo'' gene birth==

Several theoretical models and possible mechanisms of ''de novo'' gene birth have been described. The models are generally not mutually exclusive, and it is possible to imagine a number of plausible ways in which a ''de novo'' gene might emerge.

===ORF first vs. transcription first===

For birth of a ''de novo'' protein-coding gene to occur, a non-genic sequence most both be transcribed, and acquire an ORF ('''Figure 2A'''). These events may in theory occur in either order, and there is evidence supporting both an “ORF first” and a “transcription first” model.&lt;ref name=&quot;#25773713&quot; /&gt; A case study of the mouse ''de novo'' gene ''Poldi'' found that both the ORF as well as polyadenylation signals and splicing donor and acceptor sites were conserved in closely related species lacking evidence of expression.&lt;ref name=&quot;#19733073&quot; /&gt; An analysis of ''de novo'' genes that are segregating in ''D. melanogaster'' with respect to their expression found that sequences that are transcribed had similar coding potential to the orthologous sequences from lines lacking evidence of transcription,&lt;ref name=&quot;#24457212&quot; /&gt; supporting the notion that many ORFs, at least, exist prior to being expressed. Furthermore, putatively non-genic ORFs long enough to encode functional peptides are numerous in eukaryotic genomes, and expected to occur at high frequency by chance.&lt;ref name=&quot;#24457212&quot; /&gt;&lt;ref name=&quot;#22722833&quot; /&gt; At the same time, transcription of eukaryotic genomes is far more extensive than previously thought, and documented examples also exist of genomic regions that were transcribed prior to the appearance of an ORF that became a ''de novo'' gene.&lt;ref&gt;{{Cite pmid|24146629}}&lt;/ref&gt; The proportion of ''de novo'' genes that are protein-coding is unknown, but the appearance of “transcription first” has led some to posit that protein-coding ''de novo'' genes may first exist as RNA gene intermediates. The case of bifunctional RNAs, which are both translated and function as RNA genes, shows that such a mechanism is plausible.&lt;ref&gt;{{Cite pmid|19043537}}&lt;/ref&gt;

===Pervasive gene expression===

With the development and wide use of technologies such as RNA-seq and Ribo-seq, eukaryotic genomes are now known to be pervasively transcribed&lt;ref&gt;{{Cite pmid|16569694}}&lt;/ref&gt;&lt;ref&gt;{{Cite pmid|21771634}}&lt;/ref&gt;&lt;ref&gt;{{Cite pmid|18451266}}&lt;/ref&gt;&lt;ref&gt;{{Cite pmid|21765801}}&lt;/ref&gt; and translated.&lt;ref name=&quot;#25159147&quot;&gt;{{Cite pmid|25159147}}&lt;/ref&gt; Many ORFs that are either unannotated, or annotated as [[w:Long non-coding RNA|long non-coding RNAs (lncRNAs)]], are translated at some level, under at least some condition, or in a particular tissue.&lt;ref name=&quot;#22722833&quot; /&gt;&lt;ref name=&quot;#25159147&quot; /&gt;&lt;ref name=&quot;#29556078&quot;&gt;{{Cite pmid|29556078}}&lt;/ref&gt;&lt;ref&gt;{{Cite pmid|25233276}}&lt;/ref&gt;&lt;ref&gt;{{Cite pmid|21948395}}&lt;/ref&gt; Though infrequent, these translation events expose non-genic sequence to selection. This pervasive expression forms the basis for several theoretical models describing ''de novo'' gene birth.

====Proto-gene model==== 

The proto-gene model of ''de novo'' gene birth proposes that ORFs exist on a spectrum ranging from non-genic to genic sequences, as opposed to the conventional binary classification scheme of gene vs. non-gene.&lt;ref name=&quot;#22722833&quot; /&gt; Ribo-seq technology was first applied in 2009 in ''S. cerevisiae''.&lt;ref&gt;{{Cite pmid|19213877}}&lt;/ref&gt; A 2012 reanalysis of this data found that ~1,100 non-genic ORFs showed signatures of translation.&lt;ref name=&quot;#22722833&quot; /&gt; When translated, non-genic ORFs become “proto-genes,” with features intermediate between genes and non-genes. The model makes use of the observation that in ''S. cerevisiae'', several features of ORFs (see above) correlate with ORF age as determined by phylostratigraphic analysis.&lt;ref name=&quot;#22722833&quot; /&gt; A similar continuum with respect to genes age was seen for ORF features in a wide range of organisms (see above). 

Most non-genic ORFs that are translated appear to be evolving neutrally.&lt;ref name=&quot;DurandGagnon-Arsenault2018&quot;&gt;{{cite journal|last1=Durand|first1=Éléonore|last2=Gagnon-Arsenault|first2=Isabelle|last3=Hatin|first3=Isabelle|last4=Nielly-Thibault|first4=Lou|last5=Namy|first5=Olivier|last6=Landry|first6=Christian R.|year=2018|doi=10.1101/329730}}&lt;/ref&gt;&lt;ref name=&quot;#29556078&quot; /&gt; The proto-gene model predicts, however, that expression of non-genic ORFs will occasionally provide an adaptive advantage to the cell. Adaptive proto-genes will gradually mature under selection, eventually leading to ''de novo'' gene birth. Differential translation of proto-genes in stress conditions, as well as an enrichment near proto-genes of binding sites for [[w:Transcription factor|transcription factors]] involved in regulating stress response,&lt;ref name=&quot;#22722833&quot; /&gt; support the adaptive potential of proto-genes, as does the observation that novel, functional proteins can be experimentally evolved from random amino acid sequences.&lt;ref&gt;{{Cite pmid|11287961}}&lt;/ref&gt; The pervasive nature of translation suggests that new proto-genes emerge frequently, usually returning to the non-genic state. 

Consistent with the notion that various features of ORFs exhibit a continuum that reflects their evolutionary age, a subsequent analysis, also in ''S. cerevisiae'', found that ORF regulation by transcription factors, indicative of their integration into larger molecular networks, displays a similar continuum. Similarly, the likelihood of physical interactions, as well as the likelihood and strength of genetic interactions, is correlated with ORF age as determined by phylostratigraphy.&lt;ref name=&quot;#24056411&quot;&gt;{{Cite pmid|24056411}}&lt;/ref&gt; In contrast, with respect to certain predicted structural features such as β-strand content and aggregation propensity, the putative peptides encoded by proto-genes are similar to non-genic sequences and categorically distinct from canonical genes.&lt;ref name=&quot;#24056411&quot; /&gt; 

====Preadaptation model==== 

The preadaptation model of ''de novo'' gene birth uses mathematical modeling to argue that when standing genetic variation that is normally hidden is exposed to weak or shielded selection, the resulting pool of “cryptic” variation is purged of “self-evidently deleterious” sequences, such as those prone to lead to protein aggregation, and enriched in potential adaptations relative to constitutively expressed sequences.&lt;ref&gt;{{Cite pmid|16387877}}&lt;/ref&gt; Beyond such purging, selection is thought to operate on non-genic sequences that already contain gene-like properties; in contrast to the proto-gene model, the preadaptation model asserts that “gene birth is a sudden transition to functionality.”&lt;ref name=&quot;#28642936&quot;&gt;{{Cite pmid|28642936}}&lt;/ref&gt; Recently emerged genes are expected to display exaggerated genic features, rather than features intermediate between old genes and non-genes.&lt;ref name=&quot;#28642936&quot; /&gt; In support of this, an analysis of ISD in mice found that young genes have higher ISD than old genes, while random non-genic sequences tend to show the lowest levels of ISD.&lt;ref name=&quot;#28642936&quot; /&gt;, although the observed trend may have resulted from a subset of young genes derived by overprinting&lt;ref name=&quot;Casola2018&quot;&gt;{{cite journal|last1=Casola|first1=Claudio|year=2018|doi=10.1101/287193}}&lt;/ref&gt;. In wild ''S. paradoxus'' populations, ORFs with exaggerated gene-like features are found among the pool of translated intergenic polypeptides.&lt;ref name=&quot;DurandGagnon-Arsenault2018&quot;&gt;{{cite journal|last1=Durand|first1=Éléonore|last2=Gagnon-Arsenault|first2=Isabelle|last3=Hatin|first3=Isabelle|last4=Nielly-Thibault|first4=Lou|last5=Namy|first5=Olivier|last6=Landry|first6=Christian R.|year=2018|doi=10.1101/329730}}&lt;/ref&gt; It is not clear whether such ORFs are preferentially retained.

The revealing of cryptic variation may be due to molecular errors including increased rates of translational readthrough and aberrant gene splicing events. The preadaptation model also proposes that  in order to avoid the deleterious consequences associated with molecular errors, populations may either evolve local solutions, in which selection operates on each individual locus and a relatively high error rate is maintained, or global solutions that select for a low error rate and permit the accumulation of deleterious cryptic variation.&lt;ref name=&quot;#21199946&quot;&gt;{{Cite pmid|21199946}}&lt;/ref&gt; ''De novo'' gene birth is thought to be favored in populations that evolve local solutions, as the relatively high error rate will result in a pool of cryptic variation that is “preadapted” through the purging of deleterious sequences.

====“Out of Testis” hypothesis==== 

An early case study of ''de novo'' gene birth, which identified five ''de novo'' genes in ''D. melanogaster'', noted preferential expression of these genes in the testes&lt;ref name=&quot;#16777968&quot; /&gt;, and several additional ''de novo'' genes were identified using transcriptomic data derived from the testes and male accessory glands of ''D. yakuba'' and ''D. erecta''&lt;ref name=&quot;#17435230&quot; /&gt;&lt;ref name=&quot;#16361246&quot; /&gt; (see above). This was in keeping with the rapid evolution of genes related to reproduction that has been observed across a range of lineages&lt;ref&gt;{{Cite pmid|11836507}}&lt;/ref&gt;&lt;ref&gt;{{Cite pmid|16237444}}&lt;/ref&gt;&lt;ref&gt;{{Cite pmid|16388004}}&lt;/ref&gt;, suggesting that sexual selection may play a key role in adaptive evolution and ''de novo'' gene birth. A subsequent large-scale analysis of six ''D. melanogaster'' strains identified 248 testis-expressed ''de novo'' genes, of which ~57% were not fixed.&lt;ref name=&quot;#24457212&quot; /&gt; It has been suggested that the large number of ''de novo'' genes with male-specific expression identified in ''Drosophila'' is likely due to the fact that such genes are preferentially retained relative to other ''de novo'' genes, for reasons that are not entirely clear.&lt;ref name=&quot;#24554240&quot; /&gt;

In humans, a study that identified 60 human-specific ''de novo'' genes found that their average expression, as measured by RNA-seq, was highest in the testes.&lt;ref name=&quot;#22102831&quot; /&gt; Another study looking at mammalian-specific genes more generally also found enriched expression in the testes.&lt;ref name=&quot;#28854603&quot;&gt;{{Cite pmid|28854603}}&lt;/ref&gt; Transcription in mammalian testes is thought to be particularly promiscuous, due in part to elevated expression of the transcription machinery&lt;ref&gt;{{Cite pmid|8805310}}&lt;/ref&gt;&lt;ref&gt;{{Cite pmid|21555408}}&lt;/ref&gt; and an open chromatin environment&lt;ref&gt;{{Cite pmid|11472831}}&lt;/ref&gt;, creating the conditions for the expression of non-genic sequences required for ''de novo'' gene birth. Testes-specific expression seems to be a general feature of all novel genes, as an analysis of ''Drosophila'' and vertebrate species found that young genes showed testes-biased expression regardless of their mechanism of origination.&lt;ref name=&quot;ZhouZhang2018&quot;&gt;{{cite journal|last1=Zhou|first1=Qi|last2=Zhang|first2=Jia-yu|year=2018|doi=10.1101/276667}}&lt;/ref&gt; 

===Grow slow and moult model===

The “grow slow and moult” model describes a potential mechanism of ''de novo'' gene birth, particular to protein-coding genes. In this scenario, existing protein-coding ORFs expand at their ends, especially their 3’ ends, leading to the creation of novel N- and C-terminal domains.&lt;ref name=&quot;#26517896&quot;&gt;{{Cite pmid|26517896}}&lt;/ref&gt; Novel C-terminal domains may first evolve under weak selection via occasional expression through read-through translation, as in the preadaptation model, only later becoming constitutively expressed through a mutation that disrupts the stop codon.&lt;ref name=&quot;#21199946&quot; /&gt;&lt;ref name=&quot;#26517896&quot; /&gt; Existing genes are often close to repetitive sequences that encode disordered domains. These novel, disordered domains may initially confer some non-specific binding capability that becomes gradually refined by selection. Sequences encoding these novel domains may occasionally separate from their parent ORF, leading or contributing to the creation of a ''de novo'' gene.&lt;ref name=&quot;#26517896&quot; /&gt;  

===Role of epigenetic modifications===

An examination of ''de novo'' genes in ''A. thaliana'' found that they are both hypermethylated and generally depleted of [[w:Histone|histone]] modifications.&lt;ref name=&quot;#27401176&quot; /&gt; In agreement with the proto-gene model, methylation levels of ''de novo'' genes were intermediate between established genes and intergenic regions. The methylation patterns of these ''de novo'' genes are stably inherited, and methylation levels were highest, and most similar to established genes, in ''de novo'' genes with verified protein-coding ability.&lt;ref name=&quot;#27401176&quot; /&gt; In the pathogenic fungus ''Magnaporthe oryzae'', less conserved genes tend to have methylation patterns associated with low levels of transcription.&lt;ref&gt;{{Cite pmid|25708804}}&lt;/ref&gt; A study in yeasts also found that ''de novo'' genes are enriched at recombination hotspots, which tend to be nucleosome-free regions.&lt;ref name=&quot;#29220506&quot;&gt;{{Cite pmid|29220506}}&lt;/ref&gt; 

In [[w:Pristionchus pacificus|''Pristionchus pacificus'']], orphan genes with confirmed expression display chromatin states that differ from those of similarly expressed established genes.&lt;ref name=&quot;#30232198&quot; /&gt; Orphan gene start sites have epigenetic signatures that are characteristic of enhancers, in contrast to conserved genes that exhibit classical promoters.&lt;ref name=&quot;#30232198&quot; /&gt; Many unexpressed orphan genes are decorated with repressive histone modifications, while a lack of such modifications facilitates transcription of an expressed subset of orphans, supporting the notion that open chromatin promotes the formation of novel genes.&lt;ref name=&quot;#30232198&quot; /&gt;

It has been speculated that the epigenetic landscape of ''de novo'' genes in the early stages of formation may be particularly variable between and among populations, resulting in variable levels of gene expression and thereby allowing young genes to explore the “expression landscape.”&lt;ref name=&quot;#23593031&quot;&gt;{{Cite pmid|23593031}}&lt;/ref&gt; The ''QQS'' gene in ''A. thaliana'' is one example of this phenomenon; its expression is negatively regulated by DNA methylation that, while heritable for several generations, varies widely in its levels both among natural accessions and within wild populations.&lt;ref name=&quot;#23593031&quot; /&gt; Epigenetics are also largely responsible for the permissive transcriptional environment in the testes, particularly through the incorporation into nucleosomes of non-canonical histone variants that are replaced by histone-like [[w:Protamine|protamines]] during spermatogenesis.&lt;ref&gt;{{Cite pmid|15800613}}&lt;/ref&gt;

==''De novo'' gene birth and human health==

In addition to its significance for the field of evolutionary biology, ''de novo'' gene birth has implications for human health. It has been speculated that novel genes, including ''de novo'' genes, may play an outsized role in species-specific traits;&lt;ref name=&quot;#26323763&quot; /&gt;&lt;ref&gt;{{Cite pmid|23949544}}&lt;/ref&gt; however, many species-specific genes lack functional annotation.&lt;ref name=&quot;#28854603&quot; /&gt; Nevertheless, there is evidence to suggest that human-specific ''de novo'' genes are involved in disease processes such as cancer. ''NYCM'', a ''de novo'' gene unique to humans and chimpanzees, regulates the pathogenesis of neuroblastomas in mouse models,&lt;ref&gt;{{Cite pmid|24391509}}&lt;/ref&gt; and the primate-specific ''PART1'', an lncRNA gene, has been identified as both a tumor suppressor and an oncogene in different contexts.&lt;ref name=&quot;#19064677&quot; /&gt;&lt;ref&gt;{{Cite pmid|10706094}}&lt;/ref&gt;&lt;ref&gt;{{Cite pmid|30049286}}&lt;/ref&gt; Several other human- or primate-specific ''de novo'' genes, including ''PBOV1''&lt;ref&gt;{{Cite pmid|23418531}}&lt;/ref&gt;, ''GR6''&lt;ref&gt;{{Cite pmid|27056411}}&lt;/ref&gt;&lt;ref&gt;{{Cite pmid|9307271}}&lt;/ref&gt;, ''MYEOV''&lt;ref&gt;{{Cite pmid|26568894}}&lt;/ref&gt;, ''ELFN1-AS1''&lt;ref name=&quot;#27437030&quot;&gt;{{Cite pmid|27437030}}&lt;/ref&gt;, and ''CLLU1''&lt;ref name=&quot;#19726446&quot; /&gt;, are also linked to cancer. Some have even suggested considering tumor-specifically expressed, evolutionary novel genes as their own class of genetic elements, noting that many such genes are under positive selection and may be neofunctionalized in the context of tumors.&lt;ref name=&quot;#27437030&quot; /&gt;

The specific expression of many ''de novo'' genes in the human brain&lt;ref name=&quot;#22102831&quot; /&gt; also raises the intriguing possibility that ''de novo'' genes influence human cognitive traits. One such example is ''FLJ33706'', a ''de novo'' gene that was identified in GWAS and linkage analyses for nicotine addiction and shows elevated expression in the brains of Alzheimer’s patients.&lt;ref&gt;{{Cite pmid|20376170}}&lt;/ref&gt; Generally speaking, expression of young, primate-specific genes is enriched in the fetal human brain relative to the expression of similarly young genes in the mouse brain.&lt;ref name=&quot;#22028629&quot;&gt;{{Cite pmid|22028629}}&lt;/ref&gt; Most of these young genes, several of which originated ''de novo'', are expressed in the neocortex, which is thought to be responsible for many aspects of human-specific cognition. Many of these young genes show signatures of positive selection, and functional annotations indicate that they are involved in diverse molecular processes, but are enriched for transcription factors.&lt;ref name=&quot;#22028629&quot; /&gt;

In addition to their roles in cancer processes, ''de novo'' originated human genes have been implicated in the maintenance of pluripotency&lt;ref&gt;{{Cite pmid|25317556}}&lt;/ref&gt; and in immune function.&lt;ref name=&quot;#19064677&quot; /&gt;&lt;ref name=&quot;#28854603&quot; /&gt;&lt;ref&gt;{{Cite pmid|9892612}}&lt;/ref&gt; The preferential expression of ''de novo'' genes in the testes (see above) is also suggestive of a role in reproduction. Given that the function of many ''de novo'' human genes remains uncharacterized, it seems likely that an appreciation of their contribution to human health and development will continue to grow. 

==Open questions==

While the phenomenon of ''de novo'' gene birth is now well-established, many open questions remain. The extent to which the various models and mechanisms described above contribute to ''de novo'' gene birth is unresolved. Although modern methods have detected transcription and translation of sequences previously assumed to be non-genic, the extent to which this is a regulated process, as opposed to “noise” or molecular errors, also remains unknown. When considering expression as a requirement for ''de novo'' gene birth, one must also account for the fact that that gene expression is highly conditional, dependent on the unique features of an environment that a given population exists in. Despite the fact that the library of global expression data has expanded dramatically in the past decade, most experiments are carried out under laboratory conditions that may deviate radically from the natural environment that has dominated the evolutionary history of a given species. The effects of environmental shifts on the ''de novo'' gene birth process remains largely unexplored. Moving forward, it is hoped that experimental evolution techniques will begin to resolve these and other questions by permitting the observation of ''de novo'' gene birth in real time.&lt;ref name=&quot;#25773713&quot; /&gt;

{| class=&quot;wikitable&quot;
|+'''Table 1. Genome-scale studies of orphan and ''de novo'' genes in various lineages.'''
!Organism/Lineage
!Method(s)
!Evidence of expression?
!# orphan/''de novo'' genes
!Notes
!Ref.
|-
|Arthropods
|BLASTP
|ESTs, RNA-seq; RT-PCR on select candidates
|~65,000 species specific orphan genes total across 30 species
|Abundance of orphan genes dependent on time since emergence from common ancestor; &gt;40% of orphans from intergenic matches indicating possible ''de novo'' origin
|&lt;ref name=&quot;#23348040&quot; /&gt;
|-
|''A. thaliana''
|BLASTP, PSI-BLAST, Synteny
|Transcriptomic and translatomoic data from multiple sources
|782 ''de novo'' genes
|Also assessed DNA methylation and histone modifications
|&lt;ref name=&quot;#27401176&quot; /&gt;
|-
|''B. mori''
|BLASTN, BLASTP
|Microarray, RT-PCR
|738 orphan genes
|5 orphans identified as ''de novo'' genes
|&lt;ref name=&quot;#26296317&quot; /&gt;
|-
|''Brassicaceae''
|BLASTP, BLASTN, PSI-BLAST
|Microarray
|1761 nuclear TRGs; 28 mitochondrial TRGs 
|~2% of TRGs thought to be ''de novo'' genes
|&lt;ref name=&quot;#21332978&quot; /&gt;
|-
|''D. melanogaster''
|BLASTN and synteny
|cDNA/ expressed sequence tags (ESTs)
|72 orphan genes; 2 ''de novo'' genes
|Gene duplication dominant mechanism for new genes; 7/59 orphans specific to ''D. melanogaster'' species complex identified as ''de novo''
|&lt;ref name=&quot;#18550802&quot; /&gt;
|-
|''D. melanogaster''	
|Synteny
|Indirect (RNAi)
|195 “young” (&gt;35myo) genes; 16 ''de novo'' genes
|Gene duplication dominant mechanism for new genes
|&lt;ref name=&quot;#21164016&quot; /&gt;
|-
|''D. melanogaster''
|Synteny; BLASTP; RNA-seq in outgroup species
|RNA-seq
|106 fixed and 142 segregating ''de novo'' genes
|Specifically expressed in testes
|&lt;ref name=&quot;#24457212&quot; /&gt;
|-
|''H. sapiens''	
|BLASTP; Synteny	
|RNA-seq	
|60 ''de novo'' genes	
|Highest expression seen in brain and testes
|&lt;ref name=&quot;#22102831&quot; /&gt;
|-
|''H. sapiens''
|Synteny	
|EST/cDNA	
|3 ''de novo'' genes	
|Estimated that human genome contains ~ 18 human-specific ''de novo'' genes
|&lt;ref name=&quot;#19726446&quot; /&gt;
|-
|''Lachancea''	
|BLASTP, PSI-BLAST, HMM Profile-Profile; Phylostratigraphy	
|Mass Spectrometry (MS)	
|288 ''de novo'' gene candidates	
|MS evidence of translation for 25 candidates
|&lt;ref name=&quot;#29220506&quot; /&gt;
|-
|''M. musculus''	
|BLASTN and BLASTP	
|UniGene Database	
|69 ''de novo'' genes	
|Enabling mutations identified for 9 genes
|&lt;ref name=&quot;#23185269&quot;&gt;{{Cite pmid|23185269}}&lt;/ref&gt;
|-
|''M. musculus''	
|Phylostratigraphy	
|No	
|781 orphan genes	
|Age-dependent features of genes compatible with ''de novo'' emergence of many orphans 
|&lt;ref name=&quot;#23433480&quot; /&gt;
|-
|Primates	
|BLASTP; Synteny; Phylostratigraphy	
|ESTs	
|270 orphan genes	
|~5.5% of orphans estimated to have originated ''de novo''
|&lt;ref name=&quot;#19064677&quot; /&gt;
|-
|''R. norvegicus''
|BLASTN and BLASTP	
|UniGene Database	
|6 ''de novo'' genes
|
|&lt;ref name=&quot;#23185269&quot; /&gt;
|-
|''Rodentia''	
|Phylostratigraphy	
|No	
|84 orphan genes	
|Species-specific genes excluded from analysis
|&lt;ref name=&quot;#28642936&quot; /&gt;
|-
|''Saccharomyces''	
|BLASTP, PSI-BLAST, HMM Profile-Profile; Phylostratigraphy	
|Various global proteomics methods 	
|415 ''de novo'' gene candiates	
|Prior proteomic evidence exists for 60 candidates specific to ''S. cerevisiae''; enabling mutations identified for 30 candidates
|&lt;ref name=&quot;#29220506&quot; /&gt;
|-
|''S. cerevisiae''
|BLAST	
|No	
|188 orphan genes	
|Ages of genes determined at level of individual residues
|&lt;ref name=&quot;#19944701&quot; /&gt;
|-
|''S. cerevisiae''	
|Phylostratigraphy	
|Ribosome Profiling	
|19 ''de novo'' genes; 1,891 “proto-genes”	
|''De novo'' gene birth more common than new genes from duplication; proto-genes are unique to ''Saccbaromyces sensu strictu'' yeasts
|&lt;ref name=&quot;#22722833&quot; /&gt;
|-
|''S. cerevisiae''	
|BLAST; Synteny; Phylostratigraphy	
|Transcript isoform sequencing (TIF-seq), Ribosome Profiling	
|4,340 ''de novo'' transcripts	
|&gt;65% of ''de novo'' transcripts are isoforms of ancient genes; &gt;97% from TIF-seq dataset
|&lt;ref name=&quot;#28981695&quot; /&gt;
|}

== See also ==
*[[w:Molecular evolution|Molecular evolution]]
*[[wp:Population genetics|Population genetics]]
*[[w:Evolvability|Evolvability]]

== Wikipedia pages that should link here ==
*[[wp:Molecular evolution|Molecular evolution]]
*[[w:Orphan gene|Orphan gene]]

=References=
&lt;references /&gt;
[[Category:PLOS Genetics drafts]]</text>
      <sha1>lkmtyrxw66zxyr7ibnoicmvi786n69w</sha1>
    </revision>
    <revision>
      <id>6868</id>
      <parentid>6867</parentid>
      <timestamp>2018-11-14T02:46:31Z</timestamp>
      <contributor>
        <username>T Shafee</username>
        <id>80</id>
      </contributor>
      <minor/>
      <comment>img size reset  &quot;libgomp: Thread creation failed: Resource temporarily unavailable&quot;</comment>
      <model>wikitext</model>
      <format>text/x-wiki</format>
      <text xml:space="preserve" bytes="55930">
{{author
|first1       = S. Branden
|last1        = Van Oss
|department1  = Computational and Systems Biology
|institution1 = [[WP:University of Pittsburgh|University of Pittsburgh]]
|address1     = 3501 Fifth Avenue, 3064 BST3, Pittsburgh, PA 15260
|username1    = User:Jogmiers
|orcid1       = 

|first2       = Anne-Ruxandra
|last2        = Carvunis
|department2  = Computational and Systems Biology
|institution2 = [[WP:University of Pittsburgh|University of Pittsburgh]]
|address2     = 3501 Fifth Avenue, 3064 BST3, Pittsburgh, PA 15260
|username2    = User:carvunis
|orcid2       = 
}}

'''''De novo'' gene birth''' is the process by which new [[w:Genes|genes]] evolve from DNA sequences that were ancestrally non-genic. ''De novo'' genes represent a subset of novel genes, and may be protein-coding or instead act as RNA genes.&lt;ref&gt;{{Cite pmid|28163910}}&lt;/ref&gt; Other novel genes are known to arise from ancestral genes through fairly well-characterized mechanisms such as [[w:gene duplication|gene duplication]] (including retroposition or [[w:Horizontal gene transfer|horizontal gene transfer]] followed by sequence divergence, or by [[w:Fusion gene|gene fission/fusion]]&lt;ref name=&quot;#25773713&quot;&gt;{{Cite pmid|25773713}}&lt;/ref&gt;&lt;ref name=&quot;#20651121&quot;&gt;{{Cite pmid|20651121}}&lt;/ref&gt; ('''Figure 1'''). In contrast, the mechanisms that govern ''de novo'' gene birth ('''Figure 2''') are not well understood, though several models exist that describe possible mechanisms by which ''de novo'' gene birth may occur. Although in principle ''de novo'' gene birth may have occurred at any point in an organism’s evolutionary history, ancient ''de novo'' gene birth events are difficult to detect. Most studies of ''de novo'' genes to date have thus focused on young genes, typically taxonomically-restricted genes (TRGs) that are present in a single species or lineage, including so-called [[w:Orphan gene|orphan genes]], defined as genes that lack any identifiable homolog. Though de novo gene birth was once viewed as a highly unlikely occurrence,&lt;ref name=&quot;#860134&quot;&gt;{{Cite pmid|860134}}&lt;/ref&gt; there are now several unequivocal examples of the phenomenon that have been described, and it seems likely that de novo gene birth plays a major role in the generation of evolutionary innovation.

[[File:De Novo Gene Birth Figure 1.svg|thumb|'''Fig 1. Novel gene formation from ancestral genes.''' 
Novel genes can be formed from ancestral genes through a variety of mechanisms. Inspired by Table 1 from&lt;ref&gt;{{Cite pmid|14634634}}&lt;/ref&gt;. (A) Duplication and divergence. Following duplication, one copy experiences relaxed selection and gradually acquires novel function(s). (B) Gene fusion. A hybrid gene formed from some or all of two previously separate genes. Gene fusions can occur by different mechanisms; shown here is an interstitial deletion. (C) Gene fission. A single gene separates to form two distinct genes, such as by duplication and differential degeneration of the two copies.&lt;ref&gt;{{Cite pmid|15064762}}&lt;/ref&gt; (D) Exon shuffling. Can occur through different mechanisms; shown here is double crossover facilitated by interspersed repetitive elements. (E) Horizontal gene transfer. Genes acquired from other species by horizontal transfer undergo divergence and neofunctionalization. (F) Retroposition. Transcripts may be reverse transcribed and integrated as an intronless gene elsewhere in the genome. This new gene may then undero divergence.]]

[[File:De Novo Gene Birth Figure 2.svg|thumb|'''Fig 2. ''De novo'' gene birth.''' 
Novel genes can emerge from ancestrally non-genic regions through poorly understood mechanisms. (A) A non-genic region first gains transcription and an ORF, in either order, facilitating the birth of a ''de novo'' gene. (B) Overprinting. A novel ORF is created that overlaps with an existing ORF, but in a different frame. Overprinting may be considered a special case of ''de novo'' gene birth. ]]

==History of the study of ''de novo'' gene birth==

As early as the 1930s, [[w:J.B.S. Haldane|J.B.S Haldane]] and others, observing evidence of [[w:Gene duplication|chromosomal duplications]], suggested that replication of existing genes may lead to new genes with novel functions.&lt;ref name=&quot;#20651121&quot; /&gt; In 1970, [[w:Susumu Ohno|Susumu Ohno]] published the seminal text ''Evolution by Gene Duplication.''&lt;ref&gt;Ohno S (1970) '''Evolution by Gene Duplication''' ''Allen &amp; Unwin''; [[w:Springer Science+Business Meida|''Springer-Verlag'']]&lt;/ref&gt; For some time subsequently, the consensus view was that virtually all genes were derived from ancestral genes, with [[w:François Jacob|François Jacob]] famously remarking in a 1977 essay that “the probability that a functional protein would appear de novo by random association of amino acids is practically zero.”&lt;ref name=&quot;#860134&quot; /&gt; In the same year, however, Pierre-Paul Grassé coined the term “overprinting” to describe the emergence of genes through the expression of alternative [[w:Open reading frame|open reading frames (ORFs)]] that overlap preexisting genes. &lt;ref&gt;Grassé P-P (1977) '''Evolution of living organisms : evidence for a new theory of transformation''' ''Academic Press''&lt;/ref&gt;Overprinting may be thought of as a particular subtype of ''de novo'' gene birth; although overlapping with a previously coding region of the genome, the primary amino-acid sequence of the new protein is entirely novel and derived from a frame that did not previously contain a gene. The first examples of this phenomenon in [[w:Bacteriophage|bacteriophages]] were reported in a series of studies from 1976 to 1978,&lt;ref&gt;{{Cite pmid|1004533}}&lt;/ref&gt;]][[#cite note-7|&lt;span class=&quot;mw-reflink-text&quot;&gt;[7]&lt;/span&gt;]]&lt;ref&gt;{{Cite pmid|692656}}&lt;/ref&gt;&lt;ref&gt;{{Cite pmid|870828}}&lt;/ref&gt; and since then numerous other examples have been identified in viruses, bacteria, and several eukaryotic species.&lt;ref&gt;{{Cite pmid|1329098}}&lt;/ref&gt;&lt;ref&gt;{{Cite pmid|6585807}}&lt;/ref&gt;&lt;ref&gt;{{Cite pmid|22821011}}&lt;/ref&gt;&lt;ref&gt;{{Cite pmid|17939861}}&lt;/ref&gt; 

Still, the underlying pool of “starter type” exons from which all eukaryotic proteins are constructed was assumed to be constrained.&lt;ref name=&quot;#1822278&quot;&gt;{{Cite pmid|1822278}}&lt;/ref&gt; Using the sequence data available at the time, a 1991 review estimated the number of unique, ancestral eukaryotic exons to be &lt; 60,000.&lt;ref name=&quot;#1822278&quot; /&gt; This notion was consistent with a “Big Bang” theory of protein evolution, which hypothesized “a possible origin of all proteins from a single or a few precursor folds”.&lt;ref&gt;{{Cite pmid|12384571}}&lt;/ref&gt; In 1992, however, the sequence of chromosome III of the budding yeast [[w:Saccharomyces cerevisiae|''Saccharomyces cerevisiae'']] was published,&lt;ref&gt;{{Cite pmid|1574125}}&lt;/ref&gt; representing the first time an entire chromosome from any eukaryotic organism had been sequenced. Sequencing of the entire yeast nuclear genome was then completed by early 1996 through a massive, collaborative international effort.&lt;ref name=&quot;#8763498&quot;&gt;{{Cite pmid|8763498}}&lt;/ref&gt; In his review of the yeast genome project, Bernard Dujon noted that the unexpected abundance of genes lacking any known homologs was perhaps the most striking finding of the entire project.&lt;ref name=&quot;#8763498&quot; /&gt; 

In 2006 and 2007, a series of studies provided arguably the first documented examples of ''de novo'' gene birth that did not involve overprinting.&lt;ref name=&quot;#17435230&quot;&gt;{{Cite pmid|17435230}}&lt;/ref&gt;&lt;ref name=&quot;#16777968&quot;&gt;{{Cite pmid|16777968}}&lt;/ref&gt;&lt;ref name=&quot;#16361246&quot;&gt;{{Cite pmid|16361246}}&lt;/ref&gt; An analysis of the accessory gland transcriptomes of [[w:Drosophila yakuba|''Drosophila yakuba'']] and [[w:Drosophila erecta|''Drosophila erecta'']] first identified 20 putative lineage-restricted genes that appeared unlikely to have resulted from gene duplication.&lt;ref name=&quot;#16361246&quot; /&gt; Levine and colleagues then confirmed the de novo origination of five [[w:Drosophila melanogaster|''Drosophila melanogaster'']] genes through a rigorous pipeline that combined bioinformatic and experimental techniques.&lt;ref name=&quot;#16777968&quot; /&gt; These genes were identified by combining BLAST search-based and synteny-based approaches (see below), and the absence of the genes in closely-related species was confirmed by [[w:Southern blot|Southern blot]].&lt;ref name=&quot;#16777968&quot; /&gt; Despite their recent evolution, all five genes appear fixed in ''D. melanogaster'', and the presence of paralogous non-coding sequences suggests that they may have arisen through a recent intrachromosomal duplication event.&lt;ref name=&quot;#16777968&quot; /&gt; Interestingly, all five were preferentially expressed in the testes of male flies&lt;ref name=&quot;#16777968&quot; /&gt; (see below). While all five genes have at least partial orthologs in the closely related [[w:Drosophila simulans|''Drosophila simulans'']] (part of the same species subgroup), all three ''D. simulans'' orthologs with complete ORFs showed evidence of rapid evolution and positive selection.&lt;ref name=&quot;#16777968&quot; /&gt; This is consistent with a recent emergence of these genes, as it is typical for young, novel genes to undergo adaptive evolution.&lt;ref&gt;{{Cite pmid|12871908}}&lt;/ref&gt;&lt;ref&gt;{{Cite pmid|16076957}}&lt;/ref&gt;&lt;ref&gt;{{Cite pmid|7682012}}&lt;/ref&gt;  A subsequent study using methods similar to Levine ''et al.'' and an [[w:Expressed sequence tag|expressed sequence tag]] library derived from ''D. yakuba'' testes identified seven genes derived from six unique ''de novo'' gene birth events in ''D. yakuba'' and/or the closely related ''D. erecta.''&lt;ref name=&quot;#17435230&quot; /&gt; Three of these genes are extremely short (&lt;90 bp), suggesting that they may be RNA genes.&lt;ref name=&quot;#17435230&quot; /&gt; Around the same time as these studies in Drosophila were published, a homology search of genomes from all domains of life, including 18 fungal genomes, identified 132 fungal-specific proteins, 99 of which were unique to ''S. cerevisiae.''&lt;ref&gt;{{Cite pmid|17090923}}&lt;/ref&gt;

Since these initial studies, many groups have identified specific cases of ''de novo'' gene birth events in diverse organisms.&lt;ref name=&quot;#26323763&quot;&gt;{{Cite pmid|26323763}}&lt;/ref&gt; The ''BSC4'' gene in ''S. cerevisiae'', identified in 2008, shows evidence of purifying selection, is expressed at both the mRNA and protein levels, and when deleted is synthetically lethal with two other yeast genes, all of which indicate a functional role for the ''BSC4'' gene product.&lt;ref&gt;{{Cite pmid|18493065}}&lt;/ref&gt; Historically, one argument against the notion of widespread ''de novo'' gene birth is the evolved complexity of protein folding. Interestingly, Bsc4 was later shown to adopt a partially folded state that combines properties of native and non-native protein folding, suggesting the possibility of a functional intermediate state.&lt;ref&gt;{{Cite pmid|29033289}}&lt;/ref&gt; Another well-characterized example in yeast is ''MDF1'', which both represses mating efficiency and promotes vegetative growth, and is intricately regulated by a conserved antisense ORF.&lt;ref&gt;{{Cite pmid|20195295}}&lt;/ref&gt;&lt;ref&gt;{{Cite pmid|25452167}}&lt;/ref&gt; In plants, the first de novo gene to be functionally characterized was ''QQS'', an [[w:Arabidopsis thaliana|''Arabidopsis thaliana'']] gene identified in 2009 that regulates carbon and nitrogen metabolism.&lt;ref&gt;{{Cite pmid|19154206}}&lt;/ref&gt; The first ''de novo'' gene identified in mice, a noncoding RNA gene, was also described in 2009.&lt;ref name=&quot;#19733073&quot;&gt;{{Cite pmid|19733073}}&lt;/ref&gt; In primates, a 2008 informatic analysis estimated that 15/270 primate orphan genes had been formed ''de novo''.&lt;ref name=&quot;#19064677&quot;&gt;{{Cite pmid|19064677}}&lt;/ref&gt; A 2009 report identified the first three ''de novo'' human genes, one of which is a therapeutic target in chronic lymphocytic leukemia.&lt;ref name=&quot;#19726446&quot;&gt;{{Cite pmid|19726446}}&lt;/ref&gt; Since this time, a plethora of genome-level studies have identified large numbers of orphan genes in many organisms ('''Table 1'''), although the extent to which they arose ''de novo'' remains debated.

==Identification of ''de novo'' genes==
===Identification of ''de novo'' emerging sequences===
There are two major approaches to the systematic identification of novel genes: [[w:Genomic phylostratigraphy|genomic phylostratigraphy]]&lt;ref name=&quot;#18029048&quot;&gt;{{Cite pmid|18029048}}&lt;/ref&gt; and [[w:Synteny|synteny]]-based methods. Both approaches are widely used, individually or in a complementary fashion ('''Table 1''').  

====Genomic phylostratigraphy====
Genomic phylostratigraphy involves examining each gene in a focal species, searching for the presence or absence of ancestral homologs through the use of the [[w:BLAST|BLAST]] sequence alignment algorithms&lt;ref&gt;{{Cite pmid|2231712}}&lt;/ref&gt; or related tools. Each gene in the focal species can be assigned an “age” (aka “conservation level” or “genomic phylostrata”) that is based on the evolutionary distance between the focal species and the common ancestor of the most distantly related species in which a homolog is detected.&lt;ref name=&quot;#18029048&quot; /&gt; When a gene lacks any detectable homolog outside of its own genome, or close relatives, it is said to be a novel or orphan gene. 
Phylogenetic trees are limited by the set of closely related genomes that are available, and results are dependent on BLAST search criteria.&lt;ref name=&quot;#27452112&quot;&gt;{{Cite pmid|27452112}}&lt;/ref&gt; Because it is based on sequence similarity, phylostratigraphy can struggle at times to distinguish ''de novo'' gene emergence from gene duplications followed by rapid evolution. This was pointed out by a study that simulated the evolution of genes of equal age and found that distant orthologs are often undetectable for the most rapidly evolving genes.&lt;ref&gt;{{Cite pmid|16151190}}&lt;/ref&gt; When accounting for changes in the rate of evolution to portions of young genes that acquire selected functions, a phylostratigraphic approach was much more accurate at assigning gene ages in simulated data.&lt;ref&gt;{{Cite pmid|17408474}}&lt;/ref&gt; A subsequent pair of studies using simulated evolution found that phylostratigraphy failed to detect an ortholog in the most distantly related species for 13.9% of ''D. melanogaster'' genes and 11.4% of ''S. cerevisiae'' genes.&lt;ref&gt;{{Cite pmid|26758516}}&lt;/ref&gt;&lt;ref name=&quot;#25312911&quot;&gt;{{Cite pmid|25312911}}&lt;/ref&gt; Similarly, a spurious relationship between a gene’s age and its likelihood to be involved in a disease process was detected in the simulated data.&lt;ref name=&quot;#25312911&quot; /&gt; However, a reanalysis of studies that used phylostratigraphy in yeast, fruit flies and humans found that even when accounting for such error rates and excluding difficult-to-stratify genes from the analyses, the qualitative conclusions were unaffected for all three studies.&lt;ref&gt;{{Cite pmid|28087778}}&lt;/ref&gt; The impact of phylostratigraphic bias on studies examining various features of ''de novo'' genes (see below) remains debated, and there remains much room for the development of better methods to date the emergence of ''de novo'' genes.
Sensitive sequence-based similarity searches, such as [[w:CS-BLAST|CS-BLAST]] and [[w:Hidden Markov model|Hidden Markov Model (HMM)]]-based searches, may also be used, alone or in combination with BLAST-based phylostratigraphy analysis, to identify ''de novo'' genes. A benchmarking study found that such “profile-based” analyses are more accurate than conventional pairwise tools.&lt;ref&gt;{{Cite pmid|27256311}}&lt;/ref&gt; The impact of false positives, when genes are incorrectly inferred to have an ancestral homolog when they are new in reality, has not yet been specifically assessed.

====Synteny-based approaches==== 
To avoid some of the challenges associated with phylostratigraphy, approaches based on the analysis of syntenic sequences in outgroups – blocks of sequence in which the order and relative positioning of features has been maintained –have also been employed.&lt;ref name=&quot;#27452112&quot; /&gt; Syntentic alignments are anchored by short, conserved “markers.” Genes are the most common marker in defining syntenic blocks, although k-mers and exons are also used.&lt;ref&gt;{{Cite pmid|24932010}}&lt;/ref&gt;&lt;ref name=&quot;#26116928&quot;&gt;{{Cite pmid|26116928}}&lt;/ref&gt;  Assuming that a high-quality syntenic alignment can be obtained, confirmation that the syntenic region lacks coding potential in outgroup species allows a ''de novo'' origin to be asserted with higher confidence.&lt;ref name=&quot;#27452112&quot; /&gt; The strongest possible evidence for ''de novo'' emergence is the inference of the specific mutation(s) that created coding potential, typically through the analysis of microsyntenic regions of closely related species. 
One challenge in applying synteny-based methods is the fact that synteny can be difficult to detect across longer timescales. To address this, various techniques have been tried, such as using exons clustered irrespective of their specific order to define syntenic blocks&lt;ref name=&quot;#26116928&quot; /&gt; or algorithms that use well-conserved genomic regions to expand microsyntenic blocks.&lt;ref&gt;{{Cite pmid|21441096}}&lt;/ref&gt; There are also difficulties associated with applying synteny-based approaches to genome assemblies that are fragmented.&lt;ref&gt;{{Cite pmid|29382321}}&lt;/ref&gt; Although synteny-based approaches have conventionally been lower-throughput in nature, they are now being applied to genome-wide surveys of ''de novo'' genes&lt;ref name=&quot;#19064677&quot; /&gt;&lt;ref name=&quot;#19726446&quot; /&gt;&lt;ref name=&quot;#28981695&quot;&gt;&lt;nowiki&gt;{Cite pmid|28981695}}&lt;/nowiki&gt;&lt;/ref&gt;&lt;ref name=&quot;#27401176&quot;&gt;{{Cite pmid|27401176}}&lt;/ref&gt;&lt;ref name=&quot;#21164016&quot;&gt;{{Cite pmid|21164016}}&lt;/ref&gt;&lt;ref name=&quot;#24457212&quot;&gt;{{Cite pmid|24457212}}&lt;/ref&gt;&lt;ref name=&quot;#18550802&quot;&gt;{{Cite pmid|18550802}}&lt;/ref&gt;&lt;ref name=&quot;#22102831&quot;&gt;{{Cite pmid|22102831}}&lt;/ref&gt; and represent a promising area of algorithmic development for gene birth dating. Some have used synteny-based approaches in combination with similarity searches in an attempt to develop standardized, stringent pipelines&lt;ref&gt;{{Cite pmid|30298392}}&lt;/ref&gt; that can be applied to any group of genomes in an attempt to address discrepancies in the various lists of ''de novo'' genes that have been generated (see below).

===Classification of ''de novo'' genes===
Even when the evolutionary origin of a particular sequence has been rigorously established computationally, it is important to note that there is a lack of consensus about what constitutes a genuine ''de novo'' gene birth event. One reason for this is a lack of agreement on whether or not the entirety of the newly genic sequence must be non-genic in origin. With respect to protein-coding ''de novo'' genes, it has been proposed that ''de novo'' genes be divided into three subtypes, with type I ''de novo'' genes being derived entirely from previously noncoding sequence, type II ''de novo'' genes containing a minority of ancestral sequence that was previously under selection, and type III ''de novo'' genes representing fusions of sequences previously under selection that nevertheless also contain novel, previously noncoding sequence.&lt;ref name=&quot;#27452112&quot; /&gt; 

===Determination of ''de novo'' gene function===
It is generally accepted that a genuine ''de novo'' gene is expressed in at least some context&lt;ref name=&quot;#25773713&quot; /&gt;, allowing selection to operate, and many studies use evidence of expression as an inclusion criterion in defining ''de novo'' genes. The expression of sequences at the mRNA level may be confirmed individually through conventional techniques such as [[w:Quantitative PCR|quantitative PCR]], or globally through more modern techniques such as [[w:RNA-Seq|RNA sequencing (RNA-seq)]]. Similarly, expression at the protein level can be determined with high confidence for individual proteins using techniques such as [[w:Mass spectrometry|mass spectrometry]] or [[w:Western blot|western blotting]], while [[Ribosome profiling|ribosome profiling (Ribo-seq)]] provides a global survey of translation in a given sample. Ideally, to confirm that the gene in question arose ''de novo'', a lack of expression of the syntenic region of outgroup species would also be demonstrated.&lt;ref&gt;{{Cite pmid|26032716}}&lt;/ref&gt;

The discovery of ''de novo'' gene birth has also led to a questioning of what constitutes a gene, with some models establishing a strict dichotomy between genic and non-genic sequences, and others proposing a more fluid continuum (see below). It is generally agreed, however, that a genuine gene should encode a functional product, be it RNA or protein, although there are different views of what constitutes function.&lt;ref name=&quot;#27452112&quot; /&gt;&lt;ref&gt;{{Cite pmid|24814287}}&lt;/ref&gt; One view is that, in addition to confirmation of gene expression under some condition, the most rigorous way to determine function is to detect a specific phenotype, indicative of a biological role, upon deletion of the gene or alteration of its expression levels&lt;ref name=&quot;#25773713&quot; /&gt;; however, for large-scale analyses of entire genomes, obtaining such evidence is not feasible. Alternatively, the existence of a molecular function may be inferred from computationally-derived signatures of selection. One such example is the ratio of nonsynonymous to synonymous substitutions ([[w:DN/dS ratio|dN/dS ratio]]), calculated from different strains of the focal species, or, in the case of TRGs, from different species from the same taxon. This ratio indicates that the sequence in question is either evolving neutrally, or under either positive or negative selection. Despite these and other differences in the criteria used to identify ''de novo'' gene birth events, there is now abundant evidence indicating that the phenomenon is not simply possible, but has occurred in every lineage systematically examined thus far.

==Prevalence of ''de novo'' gene birth==

===Estimates of ''de novo'' genes===

Estimates regarding the frequency of ''de novo'' gene birth and the number of ''de novo'' genes in various lineages vary widely and are highly dependent on methodology, with the most stringent pipelines employing a combination of methods. Studies may identify ''de novo'' genes by phylostratigraphy/BLAST-based methods alone, or may employ a combination of computational techniques (see above), and may or may not assess experimental evidence for expression and/or biological role. Furthermore, genome-scale analyses may consider all or most ORFs in the genome, or may instead limit their analysis to already annotated genes.

The ''D. melanogaster'' lineage is illustrative of these differing approaches. An early survey using a combination of BLAST searches performed on cDNA sequences along with manual searches and synteny information identified 72 new genes specific to ''D. melanogaster'' and 59 new genes specific to three of the four species in the ''D. melanogaster'' species complex. This report found that only 2/72 (~2.8%) of ''D. melanogaster''-specific new genes and 7/59 (~11.9%) of new genes specific to the species complex were derived ''de novo''&lt;ref name=&quot;#18550802&quot; /&gt;, with the remainder arising via duplication/retroposition. Similarly, an analysis of 195 young (&lt;35 million years old) ''D. melanogaster'' genes identified from syntenic alignments found that only 16 had arisen ''de novo''.&lt;ref name=&quot;#21164016&quot; /&gt; In contrast, an analysis focused on transcriptomic data from the testes of six ''D. melanogaster'' strains identified 106 fixed and 142 segregating ''de novo'' genes.&lt;ref name=&quot;#24457212&quot; /&gt; For many of these, ancestral ORFs were identified but were not expressed. Highlighting the differences between inter- and intra-species comparisons, a study in natural [[w:Saccharomyces paradoxus|''Saccharomyces paradoxus'']] populations found that the number of de novo polypeptides identified more than doubled when considering intra-species diversity.&lt;ref name=&quot;DurandGagnon-Arsenault2018&quot;&gt;{{cite journal|last1=Durand|first1=Éléonore|last2=Gagnon-Arsenault|first2=Isabelle|last3=Hatin|first3=Isabelle|last4=Nielly-Thibault|first4=Lou|last5=Namy|first5=Olivier|last6=Landry|first6=Christian R.|year=2018|doi=10.1101/329730}}&lt;/ref&gt; In primates, one early study identified 270 orphan genes (unique to humans, chimpanzees, and macaques), of which 15 were thought to have originated ''de novo''&lt;ref name=&quot;#19064677&quot; /&gt;, while a later report identified 60 de novo genes in humans alone that are supported by transcriptional and proteomic evidence.&lt;ref name=&quot;#22102831&quot; /&gt; Studies in other lineages/organisms have also reached different conclusions with respect to the number of de novo genes present in each organism, as well as the specific sets of genes identified. A sample of these large-scale studies is described in '''Table 1'''.

A reanalysis of three such studies in murines that identified between 69 and 773 putative ''de novo'' genes argued that the various estimates included many genes that were not in fact ''de novo.''&lt;ref name=&quot;Casola2018&quot;&gt;{{cite journal|last1=Casola|first1=Claudio|year=2018|doi=10.1101/287193}}&lt;/ref&gt; Many genes were excluded on the basis of not being annotated in the major databases. A conservative approach applied to the remaining genes, which excluded candiates with paralogs, distantly related homologs or conserved domains, or that lacked syntenic sequence information in non-rodents. This approach validated ~40% of candidate ''de novo'' genes, resulting in an upper estimate of only 11.6 ''de novo'' genes formed (and retained) per million years, a rate ~5-10 times slower than what was estimated for novel genes formed by duplication.&lt;ref name=&quot;Casola2018&quot;&gt;{{cite journal|last1=Casola|first1=Claudio|year=2018|doi=10.1101/287193}}&lt;/ref&gt; It is notable that even after application of this stringent pipeline, the 152 validated ''de novo'' genes that remained still represents a significant fraction of the mouse genome likely to have originated de novo. Generally speaking, however, it remains debated whether duplication and divergence or de novo gene birth represent the dominant mechanism for the emergence of new genes&lt;ref name=&quot;#21164016&quot; /&gt;&lt;ref name=&quot;#18550802&quot; /&gt;&lt;ref name=&quot;DurandGagnon-Arsenault2018&quot;&gt;{{cite journal|last1=Durand|first1=Éléonore|last2=Gagnon-Arsenault|first2=Isabelle|last3=Hatin|first3=Isabelle|last4=Nielly-Thibault|first4=Lou|last5=Namy|first5=Olivier|last6=Landry|first6=Christian R.|year=2018|doi=10.1101/329730}}&lt;/ref&gt;&lt;ref name=&quot;#22722833&quot;&gt;{{Cite pmid|22722833}}&lt;/ref&gt;&lt;ref name=&quot;#23433480&quot;&gt;{{Cite pmid|23433480}}&lt;/ref&gt;&lt;ref name=&quot;#30201962&quot;&gt;{{Cite pmid|30201962}}&lt;/ref&gt;

===Dynamics of ''de novo'' gene birth===

It is important to distinguish between the frequency of ''de novo'' gene birth and the number of ''de novo'' genes in a given lineage. If ''de novo'' gene birth is frequent, it might be expected that genomes would tend to grow in their gene content over time; however, the gene content of genomes is usually relatively stable.&lt;ref&gt;{{Cite pmid|21878963}}&lt;/ref&gt; This implies that a frequent gene death process must balance ''de novo'' gene birth, and indeed, ''de novo'' genes are distinguished by their rapid turnover relative to established genes. In support of this notion, recently emerged ''Drosophila'' genes are much more likely to be lost, primarily through [[w:Pseudogene|pseudogenization]], with the youngest orphans being lost at the highest rate;&lt;ref name=&quot;#24554240&quot;&gt;{{Cite pmid|24554240}}&lt;/ref&gt; this despite the fact that some Drosophila orphan genes have been shown to rapidly become essential.&lt;ref name=&quot;#21164016&quot; /&gt; A similar trend of frequent loss among young gene families was observed in nematode genus [[w:Pristionchus|''Pristionchus'']].&lt;ref name=&quot;#30232197&quot;&gt;{{Cite pmid|30232197}}&lt;/ref&gt; In wild ''S. paradoxus'' populations, ''de novo'' ORFs emerge and are lost at similar rates.&lt;ref name=&quot;DurandGagnon-Arsenault2018&quot;&gt;{{cite journal|last1=Durand|first1=Éléonore|last2=Gagnon-Arsenault|first2=Isabelle|last3=Hatin|first3=Isabelle|last4=Nielly-Thibault|first4=Lou|last5=Namy|first5=Olivier|last6=Landry|first6=Christian R.|year=2018|doi=10.1101/329730}}&lt;/ref&gt; Similarly, an analysis of five mammalian transcriptomes found that most ORFs in mice were either very old or species specific, implying frequent birth and death of ''de novo'' transcripts.&lt;ref name=&quot;#30201962&quot; /&gt; Nevertheless, there remains a positive correlation between the number of species-specific genes in a genome and the evolutionary distance from its most recent ancestor.&lt;ref name=&quot;#23348040&quot;&gt;{{Cite pmid|23348040}}&lt;/ref&gt;

It is difficult to ascertain whether a gene is undergoing gene death from sequence data alone, as an acceleration in the rate of evolution could be indicative of either pseudogenization or of positive (aka Darwinian) selection for a novel, adaptive trait. Functional approaches are therefore employed to determine the biological role of a particular gene product; if it is deleterious, as in the case of a ''de novo'' [[w:microRNA|microRNA]] gene in ''D. melanogaster''&lt;ref&gt;{{Cite pmid|29792159}}&lt;/ref&gt;, gene death may be immanent. In addition to the birth and death of ''de novo'' genes at the sequence level through mutational processes, genomes are subject to constant “transcriptional turnover”. One study in murines found that while all regions of the ancestral genome were transcribed at some point in at least one descendent, the portion of the genome under active transcription in a given strain or subspecies is subject to rapid change.&lt;ref&gt;{{Cite pmid|26836309}}&lt;/ref&gt; The “transcriptional turnover” of noncoding RNA genes is particularly fast as compared to that of coding genes.&lt;ref&gt;{{Cite pmid|22844254}}&lt;/ref&gt;

==Features of ''de novo'' genes==

Several studies have found that recently emerged ''de novo'' genes differ from established genes across a range of sequence and predicted structural features. Across a broad range of species, young and/or taxonomically restricted genes or ORFs tend to be shorter in length than established genes, to evolve more rapidly, and to be less expressed.&lt;ref name=&quot;#19064677&quot; /&gt;&lt;ref name=&quot;#22722833&quot; /&gt;&lt;ref name=&quot;#24554240&quot; /&gt;&lt;ref name=&quot;#30232197&quot; /&gt;&lt;ref name=&quot;#19944701&quot;&gt;{{Cite pmid|19944701}}&lt;/ref&gt;&lt;ref&gt;{{Cite pmid|14525923}}&lt;/ref&gt;&lt;ref&gt;{{Cite pmid|18273382}}&lt;/ref&gt;&lt;ref&gt;{{Cite pmid|19351897}}&lt;/ref&gt;&lt;ref name=&quot;#26296317&quot;&gt;{{Cite pmid|26296317}}&lt;/ref&gt;&lt;ref name=&quot;#21332978&quot;&gt;{{Cite pmid|21332978}}&lt;/ref&gt;&lt;ref name=&quot;#30232198&quot;&gt;{{Cite pmid|30232198}}&lt;/ref&gt; Their expression has also been found to be more tissue- or condition-specific than that of established genes.&lt;ref name=&quot;#17435230&quot; /&gt;&lt;ref name=&quot;#16361246&quot; /&gt;&lt;ref name=&quot;#19064677&quot; /&gt;&lt;ref name=&quot;#24457212&quot; /&gt;&lt;ref name=&quot;#22102831&quot; /&gt;&lt;ref name=&quot;#22722833&quot; /&gt;&lt;ref name=&quot;#21332978&quot; /&gt;&lt;ref name=&quot;ZhouZhang2018&quot;&gt;{{cite journal|last1=Zhou|first1=Qi|last2=Zhang|first2=Jia-yu|year=2018|doi=10.1101/276667}}&lt;/ref&gt;&lt;ref&gt;{{Cite pmid|30065088}}&lt;/ref&gt; In particular, relatively high expression of ''de novo'' genes was observed in male reproductive tissues in ''Drosophila'' and humans (see below), and, in humans, in the cerebral cortex or the brain more generally.&lt;ref name=&quot;#22102831&quot; /&gt;&lt;ref name=&quot;PerteaShumate2018&quot;&gt;{{cite journal|last1=Pertea|first1=Mihaela|last2=Shumate|first2=Alaina|last3=Pertea|first3=Geo|last4=Varabyou|first4=Ales|last5=Chang|first5=Yu-Chi|last6=Madugundu|first6=Anil K|last7=Pandey|first7=Akhilesh|last8=Salzberg|first8=Steven|year=2018|doi=10.1101/332825}}&lt;/ref&gt;

Other general features of ''de novo'' genes appear dependent on the species or lineage being examined. This appears to partly be a result of the fact that genomes vary in their [[w:GC-content|GC content]], and young genes bear more similarity to non-genic sequences from the genome in which they arose than do established genes.&lt;ref name=&quot;#28355220&quot;&gt;{{Cite pmid|28355220}}&lt;/ref&gt; Features such as predicted intrinsic structural disorder (ISD), the percentage of transmembrane residues, and the relative frequency of various predicted [[w:Protein secondary structure|secondary structural features]] all show a strong GC dependency in orphan genes, whereas in more ancient genes these features are only weakly influenced by GC content.&lt;ref name=&quot;#28355220&quot; /&gt; This is exemplified by the fact that in organisms with relatively high GC content, ranging from ''D. melanogaster'' to the parasite [[w:Leishmania major|''Leishmania major'']], young genes have high ISD,&lt;ref&gt;{{Cite pmid|25736992}}&lt;/ref&gt;&lt;ref&gt;{{Cite pmid|25843649}}&lt;/ref&gt; while in a low GC genome such as budding yeast, young genes have low ISD.&lt;ref name=&quot;#22722833&quot; /&gt;&lt;ref name=&quot;#19944701&quot; /&gt; 

==Models and mechanisms of ''de novo'' gene birth==

Several theoretical models and possible mechanisms of ''de novo'' gene birth have been described. The models are generally not mutually exclusive, and it is possible to imagine a number of plausible ways in which a ''de novo'' gene might emerge.

===ORF first vs. transcription first===

For birth of a ''de novo'' protein-coding gene to occur, a non-genic sequence most both be transcribed, and acquire an ORF ('''Figure 2A'''). These events may in theory occur in either order, and there is evidence supporting both an “ORF first” and a “transcription first” model.&lt;ref name=&quot;#25773713&quot; /&gt; A case study of the mouse ''de novo'' gene ''Poldi'' found that both the ORF as well as polyadenylation signals and splicing donor and acceptor sites were conserved in closely related species lacking evidence of expression.&lt;ref name=&quot;#19733073&quot; /&gt; An analysis of ''de novo'' genes that are segregating in ''D. melanogaster'' with respect to their expression found that sequences that are transcribed had similar coding potential to the orthologous sequences from lines lacking evidence of transcription,&lt;ref name=&quot;#24457212&quot; /&gt; supporting the notion that many ORFs, at least, exist prior to being expressed. Furthermore, putatively non-genic ORFs long enough to encode functional peptides are numerous in eukaryotic genomes, and expected to occur at high frequency by chance.&lt;ref name=&quot;#24457212&quot; /&gt;&lt;ref name=&quot;#22722833&quot; /&gt; At the same time, transcription of eukaryotic genomes is far more extensive than previously thought, and documented examples also exist of genomic regions that were transcribed prior to the appearance of an ORF that became a ''de novo'' gene.&lt;ref&gt;{{Cite pmid|24146629}}&lt;/ref&gt; The proportion of ''de novo'' genes that are protein-coding is unknown, but the appearance of “transcription first” has led some to posit that protein-coding ''de novo'' genes may first exist as RNA gene intermediates. The case of bifunctional RNAs, which are both translated and function as RNA genes, shows that such a mechanism is plausible.&lt;ref&gt;{{Cite pmid|19043537}}&lt;/ref&gt;

===Pervasive gene expression===

With the development and wide use of technologies such as RNA-seq and Ribo-seq, eukaryotic genomes are now known to be pervasively transcribed&lt;ref&gt;{{Cite pmid|16569694}}&lt;/ref&gt;&lt;ref&gt;{{Cite pmid|21771634}}&lt;/ref&gt;&lt;ref&gt;{{Cite pmid|18451266}}&lt;/ref&gt;&lt;ref&gt;{{Cite pmid|21765801}}&lt;/ref&gt; and translated.&lt;ref name=&quot;#25159147&quot;&gt;{{Cite pmid|25159147}}&lt;/ref&gt; Many ORFs that are either unannotated, or annotated as [[w:Long non-coding RNA|long non-coding RNAs (lncRNAs)]], are translated at some level, under at least some condition, or in a particular tissue.&lt;ref name=&quot;#22722833&quot; /&gt;&lt;ref name=&quot;#25159147&quot; /&gt;&lt;ref name=&quot;#29556078&quot;&gt;{{Cite pmid|29556078}}&lt;/ref&gt;&lt;ref&gt;{{Cite pmid|25233276}}&lt;/ref&gt;&lt;ref&gt;{{Cite pmid|21948395}}&lt;/ref&gt; Though infrequent, these translation events expose non-genic sequence to selection. This pervasive expression forms the basis for several theoretical models describing ''de novo'' gene birth.

====Proto-gene model==== 

The proto-gene model of ''de novo'' gene birth proposes that ORFs exist on a spectrum ranging from non-genic to genic sequences, as opposed to the conventional binary classification scheme of gene vs. non-gene.&lt;ref name=&quot;#22722833&quot; /&gt; Ribo-seq technology was first applied in 2009 in ''S. cerevisiae''.&lt;ref&gt;{{Cite pmid|19213877}}&lt;/ref&gt; A 2012 reanalysis of this data found that ~1,100 non-genic ORFs showed signatures of translation.&lt;ref name=&quot;#22722833&quot; /&gt; When translated, non-genic ORFs become “proto-genes,” with features intermediate between genes and non-genes. The model makes use of the observation that in ''S. cerevisiae'', several features of ORFs (see above) correlate with ORF age as determined by phylostratigraphic analysis.&lt;ref name=&quot;#22722833&quot; /&gt; A similar continuum with respect to genes age was seen for ORF features in a wide range of organisms (see above). 

Most non-genic ORFs that are translated appear to be evolving neutrally.&lt;ref name=&quot;DurandGagnon-Arsenault2018&quot;&gt;{{cite journal|last1=Durand|first1=Éléonore|last2=Gagnon-Arsenault|first2=Isabelle|last3=Hatin|first3=Isabelle|last4=Nielly-Thibault|first4=Lou|last5=Namy|first5=Olivier|last6=Landry|first6=Christian R.|year=2018|doi=10.1101/329730}}&lt;/ref&gt;&lt;ref name=&quot;#29556078&quot; /&gt; The proto-gene model predicts, however, that expression of non-genic ORFs will occasionally provide an adaptive advantage to the cell. Adaptive proto-genes will gradually mature under selection, eventually leading to ''de novo'' gene birth. Differential translation of proto-genes in stress conditions, as well as an enrichment near proto-genes of binding sites for [[w:Transcription factor|transcription factors]] involved in regulating stress response,&lt;ref name=&quot;#22722833&quot; /&gt; support the adaptive potential of proto-genes, as does the observation that novel, functional proteins can be experimentally evolved from random amino acid sequences.&lt;ref&gt;{{Cite pmid|11287961}}&lt;/ref&gt; The pervasive nature of translation suggests that new proto-genes emerge frequently, usually returning to the non-genic state. 

Consistent with the notion that various features of ORFs exhibit a continuum that reflects their evolutionary age, a subsequent analysis, also in ''S. cerevisiae'', found that ORF regulation by transcription factors, indicative of their integration into larger molecular networks, displays a similar continuum. Similarly, the likelihood of physical interactions, as well as the likelihood and strength of genetic interactions, is correlated with ORF age as determined by phylostratigraphy.&lt;ref name=&quot;#24056411&quot;&gt;{{Cite pmid|24056411}}&lt;/ref&gt; In contrast, with respect to certain predicted structural features such as β-strand content and aggregation propensity, the putative peptides encoded by proto-genes are similar to non-genic sequences and categorically distinct from canonical genes.&lt;ref name=&quot;#24056411&quot; /&gt; 

====Preadaptation model==== 

The preadaptation model of ''de novo'' gene birth uses mathematical modeling to argue that when standing genetic variation that is normally hidden is exposed to weak or shielded selection, the resulting pool of “cryptic” variation is purged of “self-evidently deleterious” sequences, such as those prone to lead to protein aggregation, and enriched in potential adaptations relative to constitutively expressed sequences.&lt;ref&gt;{{Cite pmid|16387877}}&lt;/ref&gt; Beyond such purging, selection is thought to operate on non-genic sequences that already contain gene-like properties; in contrast to the proto-gene model, the preadaptation model asserts that “gene birth is a sudden transition to functionality.”&lt;ref name=&quot;#28642936&quot;&gt;{{Cite pmid|28642936}}&lt;/ref&gt; Recently emerged genes are expected to display exaggerated genic features, rather than features intermediate between old genes and non-genes.&lt;ref name=&quot;#28642936&quot; /&gt; In support of this, an analysis of ISD in mice found that young genes have higher ISD than old genes, while random non-genic sequences tend to show the lowest levels of ISD.&lt;ref name=&quot;#28642936&quot; /&gt;, although the observed trend may have resulted from a subset of young genes derived by overprinting&lt;ref name=&quot;Casola2018&quot;&gt;{{cite journal|last1=Casola|first1=Claudio|year=2018|doi=10.1101/287193}}&lt;/ref&gt;. In wild ''S. paradoxus'' populations, ORFs with exaggerated gene-like features are found among the pool of translated intergenic polypeptides.&lt;ref name=&quot;DurandGagnon-Arsenault2018&quot;&gt;{{cite journal|last1=Durand|first1=Éléonore|last2=Gagnon-Arsenault|first2=Isabelle|last3=Hatin|first3=Isabelle|last4=Nielly-Thibault|first4=Lou|last5=Namy|first5=Olivier|last6=Landry|first6=Christian R.|year=2018|doi=10.1101/329730}}&lt;/ref&gt; It is not clear whether such ORFs are preferentially retained.

The revealing of cryptic variation may be due to molecular errors including increased rates of translational readthrough and aberrant gene splicing events. The preadaptation model also proposes that  in order to avoid the deleterious consequences associated with molecular errors, populations may either evolve local solutions, in which selection operates on each individual locus and a relatively high error rate is maintained, or global solutions that select for a low error rate and permit the accumulation of deleterious cryptic variation.&lt;ref name=&quot;#21199946&quot;&gt;{{Cite pmid|21199946}}&lt;/ref&gt; ''De novo'' gene birth is thought to be favored in populations that evolve local solutions, as the relatively high error rate will result in a pool of cryptic variation that is “preadapted” through the purging of deleterious sequences.

====“Out of Testis” hypothesis==== 

An early case study of ''de novo'' gene birth, which identified five ''de novo'' genes in ''D. melanogaster'', noted preferential expression of these genes in the testes&lt;ref name=&quot;#16777968&quot; /&gt;, and several additional ''de novo'' genes were identified using transcriptomic data derived from the testes and male accessory glands of ''D. yakuba'' and ''D. erecta''&lt;ref name=&quot;#17435230&quot; /&gt;&lt;ref name=&quot;#16361246&quot; /&gt; (see above). This was in keeping with the rapid evolution of genes related to reproduction that has been observed across a range of lineages&lt;ref&gt;{{Cite pmid|11836507}}&lt;/ref&gt;&lt;ref&gt;{{Cite pmid|16237444}}&lt;/ref&gt;&lt;ref&gt;{{Cite pmid|16388004}}&lt;/ref&gt;, suggesting that sexual selection may play a key role in adaptive evolution and ''de novo'' gene birth. A subsequent large-scale analysis of six ''D. melanogaster'' strains identified 248 testis-expressed ''de novo'' genes, of which ~57% were not fixed.&lt;ref name=&quot;#24457212&quot; /&gt; It has been suggested that the large number of ''de novo'' genes with male-specific expression identified in ''Drosophila'' is likely due to the fact that such genes are preferentially retained relative to other ''de novo'' genes, for reasons that are not entirely clear.&lt;ref name=&quot;#24554240&quot; /&gt;

In humans, a study that identified 60 human-specific ''de novo'' genes found that their average expression, as measured by RNA-seq, was highest in the testes.&lt;ref name=&quot;#22102831&quot; /&gt; Another study looking at mammalian-specific genes more generally also found enriched expression in the testes.&lt;ref name=&quot;#28854603&quot;&gt;{{Cite pmid|28854603}}&lt;/ref&gt; Transcription in mammalian testes is thought to be particularly promiscuous, due in part to elevated expression of the transcription machinery&lt;ref&gt;{{Cite pmid|8805310}}&lt;/ref&gt;&lt;ref&gt;{{Cite pmid|21555408}}&lt;/ref&gt; and an open chromatin environment&lt;ref&gt;{{Cite pmid|11472831}}&lt;/ref&gt;, creating the conditions for the expression of non-genic sequences required for ''de novo'' gene birth. Testes-specific expression seems to be a general feature of all novel genes, as an analysis of ''Drosophila'' and vertebrate species found that young genes showed testes-biased expression regardless of their mechanism of origination.&lt;ref name=&quot;ZhouZhang2018&quot;&gt;{{cite journal|last1=Zhou|first1=Qi|last2=Zhang|first2=Jia-yu|year=2018|doi=10.1101/276667}}&lt;/ref&gt; 

===Grow slow and moult model===

The “grow slow and moult” model describes a potential mechanism of ''de novo'' gene birth, particular to protein-coding genes. In this scenario, existing protein-coding ORFs expand at their ends, especially their 3’ ends, leading to the creation of novel N- and C-terminal domains.&lt;ref name=&quot;#26517896&quot;&gt;{{Cite pmid|26517896}}&lt;/ref&gt; Novel C-terminal domains may first evolve under weak selection via occasional expression through read-through translation, as in the preadaptation model, only later becoming constitutively expressed through a mutation that disrupts the stop codon.&lt;ref name=&quot;#21199946&quot; /&gt;&lt;ref name=&quot;#26517896&quot; /&gt; Existing genes are often close to repetitive sequences that encode disordered domains. These novel, disordered domains may initially confer some non-specific binding capability that becomes gradually refined by selection. Sequences encoding these novel domains may occasionally separate from their parent ORF, leading or contributing to the creation of a ''de novo'' gene.&lt;ref name=&quot;#26517896&quot; /&gt;  

===Role of epigenetic modifications===

An examination of ''de novo'' genes in ''A. thaliana'' found that they are both hypermethylated and generally depleted of [[w:Histone|histone]] modifications.&lt;ref name=&quot;#27401176&quot; /&gt; In agreement with the proto-gene model, methylation levels of ''de novo'' genes were intermediate between established genes and intergenic regions. The methylation patterns of these ''de novo'' genes are stably inherited, and methylation levels were highest, and most similar to established genes, in ''de novo'' genes with verified protein-coding ability.&lt;ref name=&quot;#27401176&quot; /&gt; In the pathogenic fungus ''Magnaporthe oryzae'', less conserved genes tend to have methylation patterns associated with low levels of transcription.&lt;ref&gt;{{Cite pmid|25708804}}&lt;/ref&gt; A study in yeasts also found that ''de novo'' genes are enriched at recombination hotspots, which tend to be nucleosome-free regions.&lt;ref name=&quot;#29220506&quot;&gt;{{Cite pmid|29220506}}&lt;/ref&gt; 

In [[w:Pristionchus pacificus|''Pristionchus pacificus'']], orphan genes with confirmed expression display chromatin states that differ from those of similarly expressed established genes.&lt;ref name=&quot;#30232198&quot; /&gt; Orphan gene start sites have epigenetic signatures that are characteristic of enhancers, in contrast to conserved genes that exhibit classical promoters.&lt;ref name=&quot;#30232198&quot; /&gt; Many unexpressed orphan genes are decorated with repressive histone modifications, while a lack of such modifications facilitates transcription of an expressed subset of orphans, supporting the notion that open chromatin promotes the formation of novel genes.&lt;ref name=&quot;#30232198&quot; /&gt;

It has been speculated that the epigenetic landscape of ''de novo'' genes in the early stages of formation may be particularly variable between and among populations, resulting in variable levels of gene expression and thereby allowing young genes to explore the “expression landscape.”&lt;ref name=&quot;#23593031&quot;&gt;{{Cite pmid|23593031}}&lt;/ref&gt; The ''QQS'' gene in ''A. thaliana'' is one example of this phenomenon; its expression is negatively regulated by DNA methylation that, while heritable for several generations, varies widely in its levels both among natural accessions and within wild populations.&lt;ref name=&quot;#23593031&quot; /&gt; Epigenetics are also largely responsible for the permissive transcriptional environment in the testes, particularly through the incorporation into nucleosomes of non-canonical histone variants that are replaced by histone-like [[w:Protamine|protamines]] during spermatogenesis.&lt;ref&gt;{{Cite pmid|15800613}}&lt;/ref&gt;

==''De novo'' gene birth and human health==

In addition to its significance for the field of evolutionary biology, ''de novo'' gene birth has implications for human health. It has been speculated that novel genes, including ''de novo'' genes, may play an outsized role in species-specific traits;&lt;ref name=&quot;#26323763&quot; /&gt;&lt;ref&gt;{{Cite pmid|23949544}}&lt;/ref&gt; however, many species-specific genes lack functional annotation.&lt;ref name=&quot;#28854603&quot; /&gt; Nevertheless, there is evidence to suggest that human-specific ''de novo'' genes are involved in disease processes such as cancer. ''NYCM'', a ''de novo'' gene unique to humans and chimpanzees, regulates the pathogenesis of neuroblastomas in mouse models,&lt;ref&gt;{{Cite pmid|24391509}}&lt;/ref&gt; and the primate-specific ''PART1'', an lncRNA gene, has been identified as both a tumor suppressor and an oncogene in different contexts.&lt;ref name=&quot;#19064677&quot; /&gt;&lt;ref&gt;{{Cite pmid|10706094}}&lt;/ref&gt;&lt;ref&gt;{{Cite pmid|30049286}}&lt;/ref&gt; Several other human- or primate-specific ''de novo'' genes, including ''PBOV1''&lt;ref&gt;{{Cite pmid|23418531}}&lt;/ref&gt;, ''GR6''&lt;ref&gt;{{Cite pmid|27056411}}&lt;/ref&gt;&lt;ref&gt;{{Cite pmid|9307271}}&lt;/ref&gt;, ''MYEOV''&lt;ref&gt;{{Cite pmid|26568894}}&lt;/ref&gt;, ''ELFN1-AS1''&lt;ref name=&quot;#27437030&quot;&gt;{{Cite pmid|27437030}}&lt;/ref&gt;, and ''CLLU1''&lt;ref name=&quot;#19726446&quot; /&gt;, are also linked to cancer. Some have even suggested considering tumor-specifically expressed, evolutionary novel genes as their own class of genetic elements, noting that many such genes are under positive selection and may be neofunctionalized in the context of tumors.&lt;ref name=&quot;#27437030&quot; /&gt;

The specific expression of many ''de novo'' genes in the human brain&lt;ref name=&quot;#22102831&quot; /&gt; also raises the intriguing possibility that ''de novo'' genes influence human cognitive traits. One such example is ''FLJ33706'', a ''de novo'' gene that was identified in GWAS and linkage analyses for nicotine addiction and shows elevated expression in the brains of Alzheimer’s patients.&lt;ref&gt;{{Cite pmid|20376170}}&lt;/ref&gt; Generally speaking, expression of young, primate-specific genes is enriched in the fetal human brain relative to the expression of similarly young genes in the mouse brain.&lt;ref name=&quot;#22028629&quot;&gt;{{Cite pmid|22028629}}&lt;/ref&gt; Most of these young genes, several of which originated ''de novo'', are expressed in the neocortex, which is thought to be responsible for many aspects of human-specific cognition. Many of these young genes show signatures of positive selection, and functional annotations indicate that they are involved in diverse molecular processes, but are enriched for transcription factors.&lt;ref name=&quot;#22028629&quot; /&gt;

In addition to their roles in cancer processes, ''de novo'' originated human genes have been implicated in the maintenance of pluripotency&lt;ref&gt;{{Cite pmid|25317556}}&lt;/ref&gt; and in immune function.&lt;ref name=&quot;#19064677&quot; /&gt;&lt;ref name=&quot;#28854603&quot; /&gt;&lt;ref&gt;{{Cite pmid|9892612}}&lt;/ref&gt; The preferential expression of ''de novo'' genes in the testes (see above) is also suggestive of a role in reproduction. Given that the function of many ''de novo'' human genes remains uncharacterized, it seems likely that an appreciation of their contribution to human health and development will continue to grow. 

==Open questions==

While the phenomenon of ''de novo'' gene birth is now well-established, many open questions remain. The extent to which the various models and mechanisms described above contribute to ''de novo'' gene birth is unresolved. Although modern methods have detected transcription and translation of sequences previously assumed to be non-genic, the extent to which this is a regulated process, as opposed to “noise” or molecular errors, also remains unknown. When considering expression as a requirement for ''de novo'' gene birth, one must also account for the fact that that gene expression is highly conditional, dependent on the unique features of an environment that a given population exists in. Despite the fact that the library of global expression data has expanded dramatically in the past decade, most experiments are carried out under laboratory conditions that may deviate radically from the natural environment that has dominated the evolutionary history of a given species. The effects of environmental shifts on the ''de novo'' gene birth process remains largely unexplored. Moving forward, it is hoped that experimental evolution techniques will begin to resolve these and other questions by permitting the observation of ''de novo'' gene birth in real time.&lt;ref name=&quot;#25773713&quot; /&gt;

{| class=&quot;wikitable&quot;
|+'''Table 1. Genome-scale studies of orphan and ''de novo'' genes in various lineages.'''
!Organism/Lineage
!Method(s)
!Evidence of expression?
!# orphan/''de novo'' genes
!Notes
!Ref.
|-
|Arthropods
|BLASTP
|ESTs, RNA-seq; RT-PCR on select candidates
|~65,000 species specific orphan genes total across 30 species
|Abundance of orphan genes dependent on time since emergence from common ancestor; &gt;40% of orphans from intergenic matches indicating possible ''de novo'' origin
|&lt;ref name=&quot;#23348040&quot; /&gt;
|-
|''A. thaliana''
|BLASTP, PSI-BLAST, Synteny
|Transcriptomic and translatomoic data from multiple sources
|782 ''de novo'' genes
|Also assessed DNA methylation and histone modifications
|&lt;ref name=&quot;#27401176&quot; /&gt;
|-
|''B. mori''
|BLASTN, BLASTP
|Microarray, RT-PCR
|738 orphan genes
|5 orphans identified as ''de novo'' genes
|&lt;ref name=&quot;#26296317&quot; /&gt;
|-
|''Brassicaceae''
|BLASTP, BLASTN, PSI-BLAST
|Microarray
|1761 nuclear TRGs; 28 mitochondrial TRGs 
|~2% of TRGs thought to be ''de novo'' genes
|&lt;ref name=&quot;#21332978&quot; /&gt;
|-
|''D. melanogaster''
|BLASTN and synteny
|cDNA/ expressed sequence tags (ESTs)
|72 orphan genes; 2 ''de novo'' genes
|Gene duplication dominant mechanism for new genes; 7/59 orphans specific to ''D. melanogaster'' species complex identified as ''de novo''
|&lt;ref name=&quot;#18550802&quot; /&gt;
|-
|''D. melanogaster''	
|Synteny
|Indirect (RNAi)
|195 “young” (&gt;35myo) genes; 16 ''de novo'' genes
|Gene duplication dominant mechanism for new genes
|&lt;ref name=&quot;#21164016&quot; /&gt;
|-
|''D. melanogaster''
|Synteny; BLASTP; RNA-seq in outgroup species
|RNA-seq
|106 fixed and 142 segregating ''de novo'' genes
|Specifically expressed in testes
|&lt;ref name=&quot;#24457212&quot; /&gt;
|-
|''H. sapiens''	
|BLASTP; Synteny	
|RNA-seq	
|60 ''de novo'' genes	
|Highest expression seen in brain and testes
|&lt;ref name=&quot;#22102831&quot; /&gt;
|-
|''H. sapiens''
|Synteny	
|EST/cDNA	
|3 ''de novo'' genes	
|Estimated that human genome contains ~ 18 human-specific ''de novo'' genes
|&lt;ref name=&quot;#19726446&quot; /&gt;
|-
|''Lachancea''	
|BLASTP, PSI-BLAST, HMM Profile-Profile; Phylostratigraphy	
|Mass Spectrometry (MS)	
|288 ''de novo'' gene candidates	
|MS evidence of translation for 25 candidates
|&lt;ref name=&quot;#29220506&quot; /&gt;
|-
|''M. musculus''	
|BLASTN and BLASTP	
|UniGene Database	
|69 ''de novo'' genes	
|Enabling mutations identified for 9 genes
|&lt;ref name=&quot;#23185269&quot;&gt;{{Cite pmid|23185269}}&lt;/ref&gt;
|-
|''M. musculus''	
|Phylostratigraphy	
|No	
|781 orphan genes	
|Age-dependent features of genes compatible with ''de novo'' emergence of many orphans 
|&lt;ref name=&quot;#23433480&quot; /&gt;
|-
|Primates	
|BLASTP; Synteny; Phylostratigraphy	
|ESTs	
|270 orphan genes	
|~5.5% of orphans estimated to have originated ''de novo''
|&lt;ref name=&quot;#19064677&quot; /&gt;
|-
|''R. norvegicus''
|BLASTN and BLASTP	
|UniGene Database	
|6 ''de novo'' genes
|
|&lt;ref name=&quot;#23185269&quot; /&gt;
|-
|''Rodentia''	
|Phylostratigraphy	
|No	
|84 orphan genes	
|Species-specific genes excluded from analysis
|&lt;ref name=&quot;#28642936&quot; /&gt;
|-
|''Saccharomyces''	
|BLASTP, PSI-BLAST, HMM Profile-Profile; Phylostratigraphy	
|Various global proteomics methods 	
|415 ''de novo'' gene candiates	
|Prior proteomic evidence exists for 60 candidates specific to ''S. cerevisiae''; enabling mutations identified for 30 candidates
|&lt;ref name=&quot;#29220506&quot; /&gt;
|-
|''S. cerevisiae''
|BLAST	
|No	
|188 orphan genes	
|Ages of genes determined at level of individual residues
|&lt;ref name=&quot;#19944701&quot; /&gt;
|-
|''S. cerevisiae''	
|Phylostratigraphy	
|Ribosome Profiling	
|19 ''de novo'' genes; 1,891 “proto-genes”	
|''De novo'' gene birth more common than new genes from duplication; proto-genes are unique to ''Saccbaromyces sensu strictu'' yeasts
|&lt;ref name=&quot;#22722833&quot; /&gt;
|-
|''S. cerevisiae''	
|BLAST; Synteny; Phylostratigraphy	
|Transcript isoform sequencing (TIF-seq), Ribosome Profiling	
|4,340 ''de novo'' transcripts	
|&gt;65% of ''de novo'' transcripts are isoforms of ancient genes; &gt;97% from TIF-seq dataset
|&lt;ref name=&quot;#28981695&quot; /&gt;
|}

== See also ==
*[[w:Molecular evolution|Molecular evolution]]
*[[wp:Population genetics|Population genetics]]
*[[w:Evolvability|Evolvability]]

== Wikipedia pages that should link here ==
*[[wp:Molecular evolution|Molecular evolution]]
*[[w:Orphan gene|Orphan gene]]

=References=
&lt;references /&gt;
[[Category:PLOS Genetics drafts]]</text>
      <sha1>q56iggpsjrlbwfdf5d9vyp1ms1o2cdu</sha1>
    </revision>
    <revision>
      <id>7353</id>
      <parentid>7352</parentid>
      <timestamp>2019-02-28T01:08:30Z</timestamp>
      <contributor>
        <username>T Shafee</username>
        <id>80</id>
      </contributor>
      <minor/>
      <comment>image resizing for readability</comment>
      <model>wikitext</model>
      <format>text/x-wiki</format>
      <text xml:space="preserve" bytes="63995">
{{author
|first1       = S. Branden
|last1        = Van Oss
|department1  = Computational and Systems Biology, Pittsburgh Center for Evolutionary Biology and Medicine, School of Medicine
|institution1 = [[WP:University of Pittsburgh|University of Pittsburgh]]
|address1     = 3501 Fifth Avenue, 3064 BST3, Pittsburgh, PA 15213
|username1    = User:Jogmiers
|orcid1       = https://orcid.org/0000-0002-2933-7083

|first2       = Anne-Ruxandra
|last2        = Carvunis
|department2  = Computational and Systems Biology, Pittsburgh Center for Evolutionary Biology and Medicine, School of Medicine
|institution2 = [[WP:University of Pittsburgh|University of Pittsburgh]]
|address2     = 3501 Fifth Avenue, 3064 BST3, Pittsburgh, PA 15213
|username2    = User:carvunis
|orcid2       = https://orcid.org/0000-0002-6474-6413
}}

'''''De novo'' gene birth''' is the process by which new [[w:Genes|genes]] evolve from DNA sequences that were ancestrally non-genic. ''De novo'' genes represent a subset of novel genes, and may be protein-coding or instead act as RNA genes.&lt;ref&gt;{{Cite pmid|28163910}}&lt;/ref&gt; The processes that govern ''de novo'' gene birth ('''Figure 1A''') are not well understood, though several models exist that describe possible mechanisms by which ''de novo'' gene birth may occur. Although ''de novo'' gene birth may have occurred at any point in an organism’s evolutionary history, ancient ''de novo'' gene birth events are difficult to detect. Most studies of ''de novo'' genes to date have thus focused on young genes, typically taxonomically-restricted genes (TRGs) that are present in a single species or lineage, including so-called [[w:Orphan gene|orphan genes]], defined as genes that lack any identifiable homolog. It is important to note, however, that not all orphan genes arise ''de novo'', and instead may emerge through fairly well-characterized mechanisms such as [[w:gene duplication|gene duplication]] (including retroposition) or [[w:Horizontal gene transfer|horizontal gene transfer]] followed by sequence divergence, or by [[w:Fusion gene|gene fission/fusion]] ('''Figure 2''').&lt;ref name=&quot;#25773713&quot;&gt;{{Cite pmid|25773713}}&lt;/ref&gt;&lt;ref name=&quot;#20651121&quot;&gt;{{Cite pmid|20651121}}&lt;/ref&gt; Though ''de novo'' gene birth was once viewed as a highly unlikely occurrence,&lt;ref name=&quot;#860134&quot;&gt;{{Cite pmid|860134}}&lt;/ref&gt; there are now several unequivocal examples of the phenomenon that have been described. It furthermore has been advanced that ''de novo'' gene birth plays a major role in the generation of evolutionary innovation.&lt;ref&gt;{{Cite pmid|19716618}}&lt;/ref&gt;&lt;ref name=#21878963&gt;{{Cite pmid|21878963}}&lt;/ref&gt;

[[File:De Novo Gene Birth Figure 2.png|thumb|350px|'''Fig 1. ''De novo'' gene birth.''' 
Novel genes can emerge from ancestrally non-genic regions through poorly understood mechanisms. '''(A)''' A non-genic region first gains transcription and an ORF, in either order, facilitating the birth of a ''de novo'' gene. The ORF is for illustrative purposes only, as de novo genes may also be multi-exonic, or lack an ORF, as with RNA genes. '''(B)''' Overprinting. A novel ORF is created that overlaps with an existing ORF, but in a different frame. '''(C)''' Exonization. A formerly intronic region becomes alternatively spliced as an exon, such as when repetitive sequences are acquired through retroposition and new splice sites are created through mutational processes. Overprinting and exonization may be considered as special cases of de novo gene birth. ]]
[[File:De Novo Gene Birth Figure 1.png|thumb|350px|'''Fig 2. Novel gene formation from ancestral genes.''' 

Novel genes can be formed from ancestral genes through a variety of mechanisms. Inspired by Table 1 from&lt;ref&gt;{{Cite pmid|14634634}}&lt;/ref&gt;. '''(A)''' Duplication and divergence. Following duplication, one copy experiences relaxed selection and gradually acquires novel function(s). '''(B)''' Gene fusion. A hybrid gene formed from some or all of two previously separate genes. Gene fusions can occur by different mechanisms; shown here is an interstitial deletion. '''(C)''' Gene fission. A single gene separates to form two distinct genes, such as by duplication and differential degeneration of the two copies.&lt;ref&gt;{{Cite pmid|15064762}}&lt;/ref&gt; '''(D)''' Horizontal gene transfer. Genes acquired from other species by horizontal transfer undergo divergence and neofunctionalization. '''(E)''' Retroposition. Transcripts may be reverse transcribed and integrated as an intronless gene elsewhere in the genome. This new gene may then undergo divergence.]]
==History of the study of ''de novo'' gene birth==

As early as the 1930s, [[w:J.B.S. Haldane|J.B.S Haldane]] and others suggested that copies of existing genes may lead to new genes with novel functions.&lt;ref name=&quot;#20651121&quot; /&gt; In 1970, [[w:Susumu Ohno|Susumu Ohno]] published the seminal text ''Evolution by [[w:Gene duplication|Gene Duplication]].''&lt;ref&gt;Ohno S (1970) '''Evolution by Gene Duplication''' ''Allen &amp; Unwin''; [[w:Springer Science+Business Meida|''Springer-Verlag'']]&lt;/ref&gt; For some time subsequently, the consensus view was that virtually all genes were derived from ancestral genes,&lt;ref&gt;{{Cite pmid|25345708}}&lt;/ref&gt; with [[w:François Jacob|François Jacob]] famously remarking in a 1977 essay that “the probability that a functional protein would appear ''de novo'' by random association of amino acids is practically zero.”&lt;ref name=&quot;#860134&quot; /&gt; In the same year, however, Pierre-Paul Grassé coined the term “overprinting” to describe the emergence of genes through the expression of alternative [[w:Open reading frame|open reading frames (ORFs)]] that overlap preexisting genes ('''Figure 1B''').&lt;ref&gt;Grassé P-P (1977) '''Evolution of living organisms : evidence for a new theory of transformation''' ''Academic Press''&lt;/ref&gt; These new ORFs may be out of frame with or antisense to the preexisting gene. They may also be in frame with the existing ORF, creating a truncated version of the original gene, or represent 3’ extensions of an existing ORF into a nearby ORF. The first two types of overprinting may be thought of as a particular subtype of ''de novo'' gene birth; although overlapping with a previously coding region of the genome, the primary amino-acid sequence of the new protein is entirely novel and derived from a frame that did not previously contain a gene. The first examples of this phenomenon in [[w:Bacteriophage|bacteriophages]] were reported in a series of studies from 1976 to 1978,&lt;ref&gt;{{Cite pmid|1004533}}&lt;/ref&gt;&lt;ref&gt;{{Cite pmid|692656}}&lt;/ref&gt;&lt;ref&gt;{{Cite pmid|870828}}&lt;/ref&gt; and since then numerous other examples have been identified in viruses, bacteria, and several eukaryotic species.&lt;ref&gt;{{Cite pmid|1329098}}&lt;/ref&gt;&lt;ref&gt;{{Cite pmid|6585807}}&lt;/ref&gt;&lt;ref&gt;{{Cite pmid|22821011}}&lt;/ref&gt;&lt;ref&gt;{{Cite pmid|17939861}}&lt;/ref&gt;&lt;ref&gt;{{Cite pmid|29083303}}&lt;/ref&gt; The phenomenon of exonization also represents a special case of ''de novo'' gene birth, in which, for example, often-repetitive intronic sequences acquire splice sites through mutation, leading to ''de novo'' exons ('''Figure 1C'''). This was first described in 1994 in the context of ''Alu'' sequences found in the coding regions of primate mRNAs.&lt;ref&gt;{{Cite pmid|8073532}}&lt;/ref&gt; Interestingly, such ''de novo'' exons are frequently found in minor splice variants, which may allow the evolutionary “testing” of novel sequences while retaining the functionality of the major splice variant(s).&lt;ref&gt;{{Cite pmid|17709368}}&lt;/ref&gt;

Still, it was thought by some that most or all eukaryotic proteins were constructed from a constrained pool of “starter type” exons.&lt;ref name=&quot;#1822278&quot;&gt;{{Cite pmid|1822278}}&lt;/ref&gt; Using the sequence data available at the time, a 1991 review estimated the number of unique, ancestral eukaryotic exons to be &lt; 60,000,&lt;ref name=&quot;#1822278&quot; /&gt; while in 1992 a piece was published estimating that the vast majority of proteins belonged to no more than 1,000 families.&lt;ref&gt;{{Cite pmid|1608464}}&lt;/ref&gt; Around the same time, however, the sequence of chromosome III of the budding yeast [[w:Saccharomyces cerevisiae|''Saccharomyces cerevisiae'']] was released,&lt;ref&gt;{{Cite pmid|1574125}}&lt;/ref&gt; representing the first time an entire chromosome from any eukaryotic organism had been sequenced. Sequencing of the entire yeast nuclear genome was then completed by early 1996 through a massive, collaborative international effort.&lt;ref name=&quot;#8763498&quot;&gt;{{Cite pmid|8763498}}&lt;/ref&gt; In his review of the yeast genome project, Bernard Dujon noted that the unexpected abundance of genes lacking any known homologs was perhaps the most striking finding of the entire project.&lt;ref name=&quot;#8763498&quot; /&gt; 

In 2006 and 2007, a series of studies provided arguably the first documented examples of ''de novo'' gene birth that did not involve overprinting.&lt;ref name=&quot;#17435230&quot;&gt;{{Cite pmid|17435230}}&lt;/ref&gt;&lt;ref name=&quot;#16777968&quot;&gt;{{Cite pmid|16777968}}&lt;/ref&gt;&lt;ref name=&quot;#16361246&quot;&gt;{{Cite pmid|16361246}}&lt;/ref&gt; An analysis of the accessory gland transcriptomes of [[w:Drosophila yakuba|''Drosophila yakuba'']] and [[w:Drosophila erecta|''Drosophila erecta'']] first identified 20 putative lineage-restricted genes that appeared unlikely to have resulted from gene duplication.&lt;ref name=&quot;#16361246&quot; /&gt; Levine and colleagues then confirmed the ''de novo'' origination of five genes specific to [[w:Drosophila melanogaster|''Drosophila melanogaster'']] and/or the closely related [[w:Drosophila simulans|''Drosophila simulans'']] through a rigorous pipeline that combined bioinformatic and experimental techniques.&lt;ref name=&quot;#16777968&quot; /&gt; These genes were identified by combining BLAST search-based and synteny-based approaches (see below), which demonstrated the absence of the genes in closely-related species.&lt;ref name=&quot;#16777968&quot; /&gt; Despite their recent evolution, all five genes appear fixed in ''D. melanogaster'', and the presence of paralogous non-coding sequences that are absent in close relatives suggests that four of the five genes may have arisen through a recent intrachromosomal duplication event.&lt;ref name=&quot;#16777968&quot; /&gt; Interestingly, all five were preferentially expressed in the testes of male flies&lt;ref name=&quot;#16777968&quot; /&gt; (see below). The three genes for which complete ORFs exist in both ''D. melanogaster'' and ''D. simulans'' showed evidence of rapid evolution and positive selection.&lt;ref name=&quot;#16777968&quot; /&gt; This is consistent with a recent emergence of these genes, as it is typical for young, novel genes to undergo adaptive evolution.&lt;ref&gt;{{Cite pmid|12871908}}&lt;/ref&gt;&lt;ref&gt;{{Cite pmid|16076957}}&lt;/ref&gt;&lt;ref&gt;{{Cite pmid|7682012}}&lt;/ref&gt;  A subsequent study using methods similar to Levine ''et al.'' and an [[w:Expressed sequence tag|expressed sequence tag]] library derived from ''D. yakuba'' testes identified seven genes derived from six unique ''de novo'' gene birth events in ''D. yakuba'' and/or the closely related ''D. erecta.''&lt;ref name=&quot;#17435230&quot; /&gt; Three of these genes are extremely short (&lt;90 bp), suggesting that they may be RNA genes,&lt;ref name=&quot;#17435230&quot; /&gt; although several examples of very short functional peptides have also been documented.&lt;ref&gt;{{Cite pmid|17439302}}&lt;/ref&gt;&lt;ref&gt;{{Cite pmid|28759167}}&lt;/ref&gt;&lt;ref&gt;{{Cite pmid|26816378}}&lt;/ref&gt;&lt;ref&gt;{{Cite pmid|24514441}}&lt;/ref&gt; Around the same time as these studies in Drosophila were published, a homology search of genomes from all domains of life, including 18 fungal genomes, identified 132 fungal-specific proteins, 99 of which were unique to ''S. cerevisiae.''&lt;ref&gt;{{Cite pmid|17090923}}&lt;/ref&gt;

Since these initial studies, many groups have identified specific cases of ''de novo'' gene birth events in diverse organisms.&lt;ref name=&quot;#26323763&quot;&gt;{{Cite pmid|26323763}}&lt;/ref&gt; The ''BSC4'' gene in ''S. cerevisiae'', identified in 2008, shows evidence of purifying selection, is expressed at both the mRNA and protein levels, and when deleted is synthetically lethal with two other yeast genes, all of which indicate a functional role for the ''BSC4'' gene product.&lt;ref&gt;{{Cite pmid|18493065}}&lt;/ref&gt; Historically, one argument against the notion of widespread ''de novo'' gene birth is the evolved complexity of protein folding. Interestingly, Bsc4 was later shown to adopt a partially folded state that combines properties of native and non-native protein folding.&lt;ref&gt;{{Cite pmid|29033289}}&lt;/ref&gt; Another well-characterized example in yeast is ''MDF1'', which both represses mating efficiency and promotes vegetative growth, and is intricately regulated by a conserved antisense ORF.&lt;ref&gt;{{Cite pmid|20195295}}&lt;/ref&gt;&lt;ref&gt;{{Cite pmid|25452167}}&lt;/ref&gt; In plants, the first ''de novo'' gene to be functionally characterized was ''QQS'', an [[w:Arabidopsis thaliana|''Arabidopsis thaliana'']] gene identified in 2009 that regulates carbon and nitrogen metabolism.&lt;ref&gt;{{Cite pmid|19154206}}&lt;/ref&gt; The first functionally characterized ''de novo'' gene identified in mice, a noncoding RNA gene, was also described in 2009.&lt;ref name=&quot;#19733073&quot;&gt;{{Cite pmid|19733073}}&lt;/ref&gt; In primates, a 2008 informatic analysis estimated that 15/270 primate orphan genes had been formed ''de novo''.&lt;ref name=&quot;#19064677&quot;&gt;{{Cite pmid|19064677}}&lt;/ref&gt; A 2009 report identified the first three ''de novo'' human genes, one of which is a therapeutic target in chronic lymphocytic leukemia.&lt;ref name=&quot;#19726446&quot;&gt;{{Cite pmid|19726446}}&lt;/ref&gt; Since this time, a plethora of genome-level studies have identified large numbers of orphan genes in many organisms ('''Table 1'''), although the extent to which they arose ''de novo'' remains debated.

==Identification of ''de novo'' genes==
===Identification of ''de novo'' emerging sequences===
There are two major approaches to the systematic identification of novel genes: [[w:Genomic phylostratigraphy|genomic phylostratigraphy]]&lt;ref name=&quot;#18029048&quot;&gt;{{Cite pmid|18029048}}&lt;/ref&gt; and [[w:Synteny|synteny]]-based methods. Both approaches are widely used, individually or in a complementary fashion ('''Table 1''').  

====Genomic phylostratigraphy====
Genomic phylostratigraphy involves examining each gene in a focal species and inferring the presence or absence of ancestral homologs through the use of the [[w:BLAST|BLAST]] sequence alignment algorithms&lt;ref&gt;{{Cite pmid|2231712}}&lt;/ref&gt; or related tools. Each gene in the focal species can be assigned an “age” (aka “conservation level” or “genomic phylostrata”) that is based on a predetermined phylogeny, with the age corresponding to the most distantly related species in which a homolog is detected.&lt;ref name=&quot;#18029048&quot; /&gt; When a gene lacks any detectable homolog outside of its own genome, or close relatives, it is said to be a novel, taxonomically-restricted or orphan gene, although such a designation is of course dependent on the group of species being searched against. 

Phylogenetic trees are limited by the set of closely related genomes that are available, and results are dependent on BLAST search criteria.&lt;ref name=&quot;#27452112&quot;&gt;{{Cite pmid|27452112}}&lt;/ref&gt; Because it is based on sequence similarity, it is often difficult for phylostratigraphy to determine whether a novel gene has emerged ''de novo'' or has diverged from an ancestral gene beyond recognition, for instance following a duplication event. This was pointed out by a study that simulated the evolution of genes of equal age and found that distant orthologs can be undetectable for the most rapidly evolving genes.&lt;ref&gt;{{Cite pmid|16151190}}&lt;/ref&gt; When accounting for changes in the rate of evolution to portions of young genes that acquire selected functions, a phylostratigraphic approach was much more accurate at assigning gene ages in simulated data.&lt;ref&gt;{{Cite pmid|17408474}}&lt;/ref&gt; A subsequent pair of studies using simulated evolution found that phylostratigraphy failed to detect an ortholog in the most distantly related species for 13.9% of ''D. melanogaster'' genes and 11.4% of ''S. cerevisiae'' genes.&lt;ref&gt;{{Cite pmid|26758516}}&lt;/ref&gt;&lt;ref name=&quot;#25312911&quot;&gt;{{Cite pmid|25312911}}&lt;/ref&gt; Similarly, a spurious relationship between a gene’s age and its likelihood to be involved in a disease process was claimed to be detected in the simulated data.&lt;ref name=&quot;#25312911&quot; /&gt; However, a reanalysis of studies that used phylostratigraphy in yeast, fruit flies and humans found that even when accounting for such error rates and excluding difficult-to-stratify genes from the analyses, the qualitative conclusions were unaffected for all three studies.&lt;ref&gt;{{Cite pmid|28087778}}&lt;/ref&gt; The impact of phylostratigraphic bias on studies examining various features of ''de novo'' genes (see below) remains debated. 

To increase the detectability of ancestral homologues, sensitive sequence-based similarity searches, such as [[w:CS-BLAST|CS-BLAST]] and [[w:Hidden Markov model|Hidden Markov Model (HMM)]]-based searches, may also be used, alone or in combination with BLAST-based phylostratigraphy analysis, to identify ''de novo'' genes. The PSI-BLAST technique&lt;ref&gt;{{Cite pmid| 9254694}}&lt;/ref&gt; is particularly useful for detecting ancient homologs. A benchmarking study found that some of these “profile-based” analyses were more accurate than conventional pairwise tools.&lt;ref&gt;{{Cite pmid|27256311}}&lt;/ref&gt; The impact of false positives, when genes are incorrectly inferred to have an ancestral homolog when they are new in reality, on our understanding of ''de novo'' gene birth has not yet been specifically assessed.

It is important to disentangle the technical difficulties associated with detection of the oldest ancestor of a gene, and estimates of how old a gene is (the ultimate goal of phylostratigraphy), from challenges linked to inferring the mechanisms by which a gene has evolved. Novel and ancestral genes can all have evolved ''de novo'', or through other mechanisms. The current approach of choice to determine whether a gene has emerged ''de novo'' is synteny, and can generally only be applied to novel genes.

====Synteny-based approaches==== 
Approaches based on the analysis of syntenic sequences in outgroups – blocks of sequence in which the order and relative positioning of features has been maintained – allow for the identification of non-genic ancestors of candidate ''de novo'' genes.&lt;ref name=#21878963/&gt;&lt;ref name=&quot;#27452112&quot; /&gt; Syntentic alignments are anchored by short, conserved “markers.” Genes are the most common marker in defining syntenic blocks, although k-mers and exons are also used.&lt;ref&gt;{{Cite pmid|24932010}}&lt;/ref&gt;&lt;ref name=&quot;#26116928&quot;&gt;{{Cite pmid|26116928}}&lt;/ref&gt;  Assuming that a high-quality syntenic alignment can be obtained, confirmation that the syntenic region lacks coding potential in outgroup species allows a ''de novo'' origin to be asserted with higher confidence.&lt;ref name=&quot;#27452112&quot; /&gt; The strongest possible evidence for ''de novo'' emergence is the inference of the specific mutation(s) that created coding potential, typically through the analysis of microsyntenic regions of closely related species. 

One challenge in applying synteny-based methods is the fact that synteny can be difficult to detect across longer timescales. To address this, various techniques have been tried, such as using exons clustered irrespective of their specific order to define syntenic blocks&lt;ref name=&quot;#26116928&quot; /&gt; or algorithms that use well-conserved genomic regions to expand microsyntenic blocks.&lt;ref&gt;{{Cite pmid|21441096}}&lt;/ref&gt; There are also difficulties associated with applying synteny-based approaches to genome assemblies that are fragmented&lt;ref&gt;{{Cite pmid|29382321}}&lt;/ref&gt; or in lineages with high rates of chromosomal rearrangements, as is common in insects.&lt;ref&gt;{{Cite pmid|11157786}}&lt;/ref&gt; Although synteny-based approaches have conventionally been lower-throughput in nature, they are now being applied to genome-wide surveys of ''de novo'' genes&lt;ref name=&quot;#19064677&quot; /&gt;&lt;ref name=&quot;#19726446&quot; /&gt;&lt;ref name=&quot;#28981695&quot;&gt;{{Cite pmid|28981695}}&lt;/ref&gt;&lt;ref name=&quot;#27401176&quot;&gt;{{Cite pmid|27401176}}&lt;/ref&gt;&lt;ref name=&quot;#21164016&quot;&gt;{{Cite pmid|21164016}}&lt;/ref&gt;&lt;ref name=&quot;#24457212&quot;&gt;{{Cite pmid|24457212}}&lt;/ref&gt;&lt;ref name=&quot;#18550802&quot;&gt;{{Cite pmid|18550802}}&lt;/ref&gt;&lt;ref name=&quot;#22102831&quot;&gt;{{Cite pmid|22102831}}&lt;/ref&gt; and represent a promising area of algorithmic development for gene birth dating. Some have used synteny-based approaches in combination with similarity searches in an attempt to develop standardized, stringent pipelines&lt;ref&gt;{{Cite pmid|30298392}}&lt;/ref&gt; that can be applied to any group of genomes in an attempt to address discrepancies in the various lists of ''de novo'' genes that have been generated (see below).

===Determination of ''de novo'' gene status===
Even when the evolutionary origin of a particular sequence has been rigorously established computationally, it is important to note that there is a lack of consensus about what constitutes a genuine ''de novo'' gene birth event. One reason for this is a lack of agreement on whether or not the entirety of the newly genic sequence must be non-genic in origin. With respect to protein-coding ''de novo'' genes, it has been proposed that de novo genes be divided into subtypes corresponding to the proportion of the ORF in question that was derived from previously noncoding sequence.&lt;ref name=&quot;#27452112&quot; /&gt; Furthermore, for ''de novo'' gene birth to occur, the sequence in question must not just have emerged ''de novo'' but must in fact be a gene. Accordingly, the discovery of ''de novo'' gene birth has also led to a questioning of what constitutes a gene, with some models establishing a strict dichotomy between genic and non-genic sequences, and others proposing a more fluid continuum (see below). All definitions of genes are linked to the notion of function, as it is generally agreed that a genuine gene should encode a functional product, be it RNA or protein. There are, however, different views of what constitutes function, depending in part on whether a given sequence is assessed using genetic, biochemical, or evolutionary approaches.&lt;ref name=&quot;#27452112&quot; /&gt;&lt;ref name=#24814287&gt;{{Cite pmid|24814287}}&lt;/ref&gt;&lt;ref name=#24753594&gt;{{Cite pmid|24753594}}&lt;/ref&gt;

It is generally accepted that a genuine ''de novo'' gene is expressed in at least some context&lt;ref name=&quot;#25773713&quot; /&gt;, allowing selection to operate, and many studies use evidence of expression as an inclusion criterion in defining ''de novo'' genes. The expression of sequences at the mRNA level may be confirmed individually through conventional techniques such as [[w:Quantitative PCR|quantitative PCR]], or globally through more modern techniques such as [[w:RNA-Seq|RNA sequencing (RNA-seq)]]. Similarly, expression at the protein level can be determined with high confidence for individual proteins using techniques such as [[w:Mass spectrometry|mass spectrometry]] or [[w:Western blot|western blotting]], while [[w:Ribosome profiling|ribosome profiling (Ribo-seq)]] provides a global survey of translation in a given sample. Ideally, to confirm that the gene in question arose ''de novo'', a lack of expression of the syntenic region of outgroup species would also be demonstrated.&lt;ref&gt;{{Cite pmid|26032716}}&lt;/ref&gt;

Confirmation of gene expression is however insufficient to infer function. Genetic approaches, where one seeks to detect a specific phenotype or change in fitness upon disruption of a particular sequence, are considered by some to be the gold standard;&lt;ref name=#24753594/&gt;  however, for large-scale analyses of entire genomes, obtaining such evidence is often not feasible. Other experimental approaches, including screens for protein-protein and/or genetic interactions, may also be employed to confirm a biological effect for a particular ''de novo'' ORF. As more is learned about a particular locus, standard molecular biology techniques can be applied to dissect its specific cellular role. Alternatively, evolutionary approaches may be employed to infer the existence of a molecular function from computationally-derived signatures of selection. One such example is the ratio of nonsynonymous to synonymous substitutions ([[w:DN/dS ratio|K&lt;sub&gt;a&lt;/sub&gt;/K&lt;sub&gt;s&lt;/sub&gt; ratio]]), calculated from different strains of the focal species, or, in the case of TRGs, from different species from the same taxon. This ratio indicates that the sequence in question is either evolving neutrally, or under either positive or negative selection. Evolutionary biologists tend to view only those sequences under selective constraint as being functional in the strict sense of the word.&lt;ref name=#24814287/&gt; Given that young, species-specific ''de novo'' genes lack deep conservation by definition, detecting such signatures can be difficult without a large number of sequenced strains/populations. Other signatures of selection, such as the degree of nucleotide divergence within syntenic regions, or, for protein-coding genes, a coding score based on nucleotide hexamer frequencies, may be employed.&lt;ref&gt;{{Cite pmid|26720152}}&lt;/ref&gt; Despite these and other challenges in the identification of ''de novo'' gene birth events, there is now abundant evidence indicating that the phenomenon is not simply possible, but has occurred in every lineage systematically examined thus far.

==Prevalence of ''de novo'' gene birth==

===Estimates of ''de novo'' gene numbers===

Estimates regarding the frequency of ''de novo'' gene birth and the number of ''de novo'' genes in various lineages vary widely and are highly dependent on methodology, with the most stringent pipelines employing a combination of methods. Studies may identify ''de novo'' genes by phylostratigraphy/BLAST-based methods alone, or may employ a combination of computational techniques (see above), and may or may not assess experimental evidence for expression and/or biological role. Furthermore, genome-scale analyses may consider all or most ORFs in the genome, or may instead limit their analysis to already annotated genes.

The ''D. melanogaster'' lineage is illustrative of these differing approaches. An early survey using a combination of BLAST searches performed on cDNA sequences along with manual searches and synteny information identified 72 new genes specific to ''D. melanogaster'' and 59 new genes specific to three of the four species in the ''D. melanogaster'' species complex. This report found that only 2/72 (~2.8%) of ''D. melanogaster''-specific new genes and 7/59 (~11.9%) of new genes specific to the species complex were derived ''de novo''&lt;ref name=&quot;#18550802&quot; /&gt;, with the remainder arising via duplication/retroposition. Similarly, an analysis of 195 young (&lt;35 million years old) ''D. melanogaster'' genes identified from syntenic alignments found that only 16 had arisen ''de novo''.&lt;ref name=&quot;#21164016&quot; /&gt; In contrast, an analysis focused on transcriptomic data from the testes of six ''D. melanogaster'' strains identified 106 fixed and 142 segregating ''de novo'' genes.&lt;ref name=&quot;#24457212&quot; /&gt; For many of these, ancestral ORFs were identified but were not expressed. Highlighting the differences between inter- and intra-species comparisons, a study in natural [[w:Saccharomyces paradoxus|''Saccharomyces paradoxus'']] populations found that the number of de novo polypeptides identified more than doubled when considering intra-species diversity.&lt;ref name=#329730&gt;Durand E, Gagnon-Arsenault I, Hatin I, Nielly-Thibault L, Namy O &amp; Landry CR (2018) '''The high turnover of ribosome-associated transcripts from ''de novo'' ORFs produces gene-like characteristics available for ''de novo'' gene emergence in wild yeast populations''' ''bioRxiv'' 329730&lt;/ref&gt; In primates, one early study identified 270 orphan genes (unique to humans, chimpanzees, and macaques), of which 15 were thought to have originated ''de novo''&lt;ref name=&quot;#19064677&quot; /&gt;, while a later report identified 60 de novo genes in humans alone that are supported by transcriptional and proteomic evidence.&lt;ref name=&quot;#22102831&quot; /&gt; Studies in other lineages/organisms have also reached different conclusions with respect to the number of de novo genes present in each organism, as well as the specific sets of genes identified. A sample of these large-scale studies is described in '''Table 1'''.

A reanalysis of three such studies in murines that identified between 69 and 773 candidate ''de novo'' genes argued that the various estimates included many genes that were not in fact ''de novo'' genes.&lt;ref name=#287193&gt;Casola C (2018) '''From de novo to &quot;de nono&quot;: most novel protein coding genes identified with phylostratigraphy represent old genes or recent duplicates''' ''bioRxiv'' 287193&lt;/ref&gt; Many genes were excluded on the basis of no longer being annotated in the major databases. A conservative approach applied to the remaining genes, which excluded candiates with paralogs, distantly related homologs or conserved domains, or that lacked syntenic sequence information in non-rodents. This approach validated ~40% of candidate ''de novo'' genes, resulting in an upper estimate of only 11.6 ''de novo'' genes formed (and retained) per million years, a rate ~5-10 times slower than what was estimated for novel genes formed by duplication.&lt;ref name=#287193/&gt; It is notable that even after application of this stringent pipeline, the 152 validated ''de novo'' genes that remained still represents a significant fraction of the mouse genome likely to have originated ''de novo''. Generally speaking, however, it remains debated whether duplication and divergence or ''de novo'' gene birth represent the dominant mechanism for the emergence of new genes,&lt;ref name=&quot;#21164016&quot; /&gt;&lt;ref name=&quot;#18550802&quot; /&gt;&lt;ref name=#329730/&gt;&lt;ref name=&quot;#22722833&quot;&gt;{{Cite pmid|22722833}}&lt;/ref&gt;&lt;ref name=&quot;#23433480&quot;&gt;{{Cite pmid|23433480}}&lt;/ref&gt;&lt;ref name=&quot;#30201962&quot;&gt;{{Cite pmid|30201962}}&lt;/ref&gt; in part due to the fact that ''de novo'' genes are likely both to emerge and to be lost more frequently than other young genes (see below).

===Dynamics of ''de novo'' gene birth===

It is important to distinguish between the frequency of ''de novo'' gene birth and the number of ''de novo'' genes in a given lineage. If ''de novo'' gene birth is frequent, it might be expected that genomes would tend to grow in their gene content over time; however, the gene content of genomes is usually relatively stable.&lt;ref name=#21878963/&gt; This implies that a frequent gene death process must balance ''de novo'' gene birth, and indeed, ''de novo'' genes are distinguished by their rapid turnover relative to established genes. In support of this notion, recently emerged ''Drosophila'' genes are much more likely to be lost, primarily through [[w:Pseudogene|pseudogenization]], with the youngest orphans being lost at the highest rate;&lt;ref name=&quot;#24554240&quot;&gt;{{Cite pmid|24554240}}&lt;/ref&gt; this despite the fact that some Drosophila orphan genes have been shown to rapidly become essential.&lt;ref name=&quot;#21164016&quot; /&gt; A similar trend of frequent loss among young gene families was observed in nematode genus [[w:Pristionchus|''Pristionchus'']].&lt;ref name=&quot;#30232197&quot;&gt;{{Cite pmid|30232197}}&lt;/ref&gt; In wild ''S. paradoxus'' populations, ''de novo'' ORFs emerge and are lost at similar rates.&lt;ref name=#329730/&gt; Similarly, an analysis of five mammalian transcriptomes found that most ORFs in mice were either very old or species specific, implying frequent birth and death of ''de novo'' transcripts.&lt;ref name=&quot;#30201962&quot; /&gt; Nevertheless, there remains a positive correlation between the number of species-specific genes in a genome and the evolutionary distance from its most recent ancestor.&lt;ref name=&quot;#23348040&quot;&gt;{{Cite pmid|23348040}}&lt;/ref&gt;

While it is rather simple to confirm gene death after the fact, it is difficult to ascertain whether a gene is ''undergoing'' gene death from sequence data alone, as an acceleration in the rate of evolution could be indicative of either pseudogenization or of positive (aka Darwinian) selection for a novel, adaptive trait. Functional approaches are therefore employed to determine the biological role of a particular gene product; if it is deleterious, as in the case of a ''de novo'' [[w:microRNA|microRNA]] gene in ''D. melanogaster''&lt;ref&gt;{{Cite pmid|29792159}}&lt;/ref&gt;, gene death may be imminent. In addition to the birth and death of ''de novo'' genes at the level of the ORF, mutational and other processes also subject genomes to constant “transcriptional turnover”. One study in murines found that while all regions of the ancestral genome were transcribed at some point in at least one descendent, the portion of the genome under active transcription in a given strain or subspecies is subject to rapid change.&lt;ref&gt;{{Cite pmid|26836309}}&lt;/ref&gt; The transcriptional turnover of noncoding RNA genes is particularly fast as compared to that of coding genes.&lt;ref&gt;{{Cite pmid|22844254}}&lt;/ref&gt;

==Features of ''de novo'' genes==

Recently emerged ''de novo'' genes differ from established genes in a number of ways. Across a broad range of species, young and/or taxonomically restricted genes or ORFs tend to be shorter in length than established genes, to evolve more rapidly, and to be less expressed.&lt;ref name=&quot;#19064677&quot; /&gt;&lt;ref name=&quot;#22722833&quot; /&gt;&lt;ref name=&quot;#24554240&quot; /&gt;&lt;ref name=&quot;#30232197&quot; /&gt;&lt;ref name=&quot;#19944701&quot;&gt;{{Cite pmid|19944701}}&lt;/ref&gt;&lt;ref&gt;{{Cite pmid|14525923}}&lt;/ref&gt;&lt;ref&gt;{{Cite pmid|18273382}}&lt;/ref&gt;&lt;ref&gt;{{Cite pmid|19351897}}&lt;/ref&gt;&lt;ref name=&quot;#26296317&quot;&gt;{{Cite pmid|26296317}}&lt;/ref&gt;&lt;ref name=&quot;#21332978&quot;&gt;{{Cite pmid|21332978}}&lt;/ref&gt;&lt;ref name=&quot;#30232198&quot;&gt;{{Cite pmid|30232198}}&lt;/ref&gt; Their expression has also been found to be more tissue- or condition-specific than that of established genes.&lt;ref name=&quot;#17435230&quot; /&gt;&lt;ref name=&quot;#16361246&quot; /&gt;&lt;ref name=&quot;#19064677&quot; /&gt;&lt;ref name=&quot;#24457212&quot; /&gt;&lt;ref name=&quot;#22102831&quot; /&gt;&lt;ref name=&quot;#22722833&quot; /&gt;&lt;ref name=&quot;#21332978&quot; /&gt;&lt;ref name=#276667&gt;Zhou S &amp; Zhang J-y (2018) '''On the regulatory evolution of new genes throughout their life history''' ''bioRxiv'' 276667&lt;/ref&gt;&lt;ref&gt;{{Cite pmid|30065088}}&lt;/ref&gt;&lt;ref name=#30075701&gt;{{Cite pmid|30075701}}&lt;/ref&gt; In particular, relatively high expression of ''de novo'' genes was observed in male reproductive tissues in ''Drosophila'', mice, and humans (see below), and, in humans, in the cerebral cortex or the brain more generally.&lt;ref name=&quot;#22102831&quot; /&gt;&lt;ref&gt;Pertea M, Shumate A, Pertea G, Varabyou A, Chang Y-C, Madugundu A, Pandey A &amp; Salzberg S (2018) '''Thousands of large-scale RNA sequencing experiments yield a comprehensive new human gene list and reveal extensive transcriptional noise''' ''bioRxiv'' 332825&lt;/ref&gt; In animals with adaptive immune systems, higher expression in the brain and testes may at least in part be a function of the immune-privileged nature of these tissues. An analysis in mice found specific expression of intergenic transcripts in the thymus and spleen (in addition to the brain and testes), and it is thought that in vertebrates ''de novo'' transcripts must first be expressed in these tissues before they can be expressed in tissues subject to surveillance by immune cells.&lt;ref name=#30075701/&gt;

===Species-specific features===

Other general features of ''de novo'' genes appear dependent on the species or lineage being examined. This appears to partly be a result of the fact that genomes vary in their [[w:GC-content|GC content]], and young genes bear more similarity to non-genic sequences from the genome in which they arose than do established genes.&lt;ref name=&quot;#28355220&quot;&gt;{{Cite pmid|28355220}}&lt;/ref&gt; Features such as predicted intrinsic structural disorder (ISD), the percentage of transmembrane residues, and the relative frequency of various predicted [[w:Protein secondary structure|secondary structural features]] all show a strong GC dependency in orphan genes, whereas in more ancient genes these features are only weakly influenced by GC content.&lt;ref name=&quot;#28355220&quot; /&gt; This is exemplified by the fact that in organisms with relatively high GC content, ranging from ''D. melanogaster'' to the parasite [[w:Leishmania major|''Leishmania major'']], young genes have high ISD,&lt;ref&gt;{{Cite pmid|25736992}}&lt;/ref&gt;&lt;ref&gt;{{Cite pmid|25843649}}&lt;/ref&gt; while in a low GC genome such as budding yeast, young genes have low ISD.&lt;ref name=&quot;#22722833&quot; /&gt;&lt;ref name=&quot;#19944701&quot; /&gt;

===Role of epigenetic modifications===

An examination of ''de novo'' genes in ''A. thaliana'' found that they are both hypermethylated and generally depleted of [[w:Histone|histone]] modifications.&lt;ref name=&quot;#27401176&quot; /&gt; In agreement with the proto-gene model (see below), methylation levels of ''de novo'' genes were intermediate between established genes and intergenic regions. The methylation patterns of these ''de novo'' genes are stably inherited, and methylation levels were highest, and most similar to established genes, in ''de novo'' genes with verified protein-coding ability.&lt;ref name=&quot;#27401176&quot; /&gt; In the pathogenic fungus ''Magnaporthe oryzae'', less conserved genes tend to have methylation patterns associated with low levels of transcription.&lt;ref&gt;{{Cite pmid|25708804}}&lt;/ref&gt; A study in yeasts also found that ''de novo'' genes are enriched at recombination hotspots, which tend to be nucleosome-free regions.&lt;ref name=&quot;#29220506&quot;&gt;{{Cite pmid|29220506}}&lt;/ref&gt; 

In [[w:Pristionchus pacificus|''Pristionchus pacificus'']], orphan genes with confirmed expression display chromatin states that differ from those of similarly expressed established genes.&lt;ref name=&quot;#30232198&quot; /&gt; Orphan gene start sites have epigenetic signatures that are characteristic of enhancers, in contrast to conserved genes that exhibit classical promoters.&lt;ref name=&quot;#30232198&quot; /&gt; Many unexpressed orphan genes are decorated with repressive histone modifications, while a lack of such modifications facilitates transcription of an expressed subset of orphans, supporting the notion that open chromatin promotes the formation of novel genes.&lt;ref name=&quot;#30232198&quot; /&gt;

==Models and mechanisms of ''de novo'' gene birth==

Several theoretical models and possible mechanisms of ''de novo'' gene birth have been described. The models are generally not mutually exclusive, and it is possible to imagine a number of plausible ways in which a ''de novo'' gene might emerge.

===Order of events===

====ORF first vs. transcription first====

For birth of a ''de novo'' protein-coding gene to occur, a non-genic sequence must both be transcribed, and acquire an ORF ('''Figure 1A'''). These events may in theory occur in either order, and there is evidence supporting both an “ORF first” and a “transcription first” model.&lt;ref name=&quot;#25773713&quot; /&gt; An analysis of ''de novo'' genes that are segregating in ''D. melanogaster'' with respect to their expression found that sequences that are transcribed had similar coding potential to the orthologous sequences from lines lacking evidence of transcription,&lt;ref name=&quot;#24457212&quot; /&gt; supporting the notion that many ORFs, at least, exist prior to being expressed. The antifreeze glycoprotein gene ''AFGP'', which emerged ''de novo'' in Arctic codfishes, provides a more definitive example in which the ''de novo'' emergence of the ORF was shown to precede that of the promoter region.&lt;ref&gt;{{Cite pmid|30765531}}&lt;/ref&gt; Furthermore, putatively non-genic ORFs long enough to encode functional peptides are numerous in eukaryotic genomes, and expected to occur at high frequency by chance.&lt;ref name=&quot;#24457212&quot; /&gt;&lt;ref name=&quot;#22722833&quot; /&gt; At the same time, transcription of eukaryotic genomes is far more extensive than previously thought, and documented examples also exist of genomic regions that were transcribed prior to the appearance of an ORF that became a ''de novo'' gene.&lt;ref&gt;{{Cite pmid|24146629}}&lt;/ref&gt; The proportion of ''de novo'' genes that are protein-coding is unknown, but the appearance of “transcription first” has led some to posit that protein-coding ''de novo'' genes may first exist as RNA gene intermediates. The case of bifunctional RNAs, which are both translated and function as RNA genes, shows that such a mechanism is plausible.&lt;ref&gt;{{Cite pmid|19043537}}&lt;/ref&gt;

====“Out of Testis” hypothesis==== 

An early case study of ''de novo'' gene birth, which identified five ''de novo'' genes in ''D. melanogaster'', noted preferential expression of these genes in the testes&lt;ref name=&quot;#16777968&quot; /&gt;, and several additional ''de novo'' genes were identified using transcriptomic data derived from the testes and male accessory glands of ''D. yakuba'' and ''D. erecta''&lt;ref name=&quot;#17435230&quot; /&gt;&lt;ref name=&quot;#16361246&quot; /&gt; (see above). This was in keeping with the rapid evolution of genes related to reproduction that has been observed across a range of lineages&lt;ref&gt;{{Cite pmid|11836507}}&lt;/ref&gt;&lt;ref&gt;{{Cite pmid|16237444}}&lt;/ref&gt;&lt;ref&gt;{{Cite pmid|16388004}}&lt;/ref&gt;, suggesting that sexual selection may play a key role in adaptive evolution and ''de novo'' gene birth. A subsequent large-scale analysis of six ''D. melanogaster'' strains identified 248 testis-expressed ''de novo'' genes, of which ~57% were not fixed.&lt;ref name=&quot;#24457212&quot; /&gt; It has been suggested that the large number of ''de novo'' genes with male-specific expression identified in ''Drosophila'' is likely due to the fact that such genes are preferentially retained relative to other ''de novo'' genes, for reasons that are not entirely clear.&lt;ref name=&quot;#24554240&quot; /&gt; Interestingly, two putative ''de novo'' genes in ''Drosophila'' (''Goddard'' and ''Saturn'') were shown to be required for normal male fertility.&lt;ref&gt;{{Cite pmid|28104747}}&lt;/ref&gt; 

In humans, a study that identified 60 human-specific ''de novo'' genes found that their average expression, as measured by RNA-seq, was highest in the testes.&lt;ref name=&quot;#22102831&quot; /&gt; Another study looking at mammalian-specific genes more generally also found enriched expression in the testes.&lt;ref name=&quot;#28854603&quot;&gt;{{Cite pmid|28854603}}&lt;/ref&gt; Transcription in mammalian testes is thought to be particularly promiscuous, due in part to elevated expression of the transcription machinery&lt;ref&gt;{{Cite pmid|8805310}}&lt;/ref&gt;&lt;ref&gt;{{Cite pmid|21555408}}&lt;/ref&gt; and an open chromatin environment.&lt;ref&gt;{{Cite pmid|11472831}}&lt;/ref&gt; Along with the immune-privileged nature of the testes (see above), this promiscuous transcription is thought to create the ideal conditions for the expression of non-genic sequences required for ''de novo'' gene birth. Testes-specific expression seems to be a general feature of all novel genes, as an analysis of ''Drosophila'' and vertebrate species found that young genes showed testes-biased expression regardless of their mechanism of origination.&lt;ref name=#276667/&gt;

===Pervasive gene expression===

With the development and wide use of technologies such as RNA-seq and Ribo-seq, eukaryotic genomes are now known to be pervasively transcribed&lt;ref&gt;{{Cite pmid|16569694}}&lt;/ref&gt;&lt;ref&gt;{{Cite pmid|21771634}}&lt;/ref&gt;&lt;ref&gt;{{Cite pmid|18451266}}&lt;/ref&gt;&lt;ref&gt;{{Cite pmid|21765801}}&lt;/ref&gt; and translated.&lt;ref name=&quot;#25159147&quot;&gt;{{Cite pmid|25159147}}&lt;/ref&gt; Many ORFs that are either unannotated, or annotated as [[w:Long non-coding RNA|long non-coding RNAs (lncRNAs)]], are translated at some level, under at least some condition, or in a particular tissue.&lt;ref name=&quot;#22722833&quot; /&gt;&lt;ref name=&quot;#25159147&quot; /&gt;&lt;ref name=&quot;#29556078&quot;&gt;{{Cite pmid|29556078}}&lt;/ref&gt;&lt;ref&gt;{{Cite pmid|25233276}}&lt;/ref&gt;&lt;ref name=#21948395&gt;{{Cite pmid|21948395}}&lt;/ref&gt; Though infrequent, these translation events expose non-genic sequence to selection. This pervasive expression forms the basis for several theoretical models describing ''de novo'' gene birth.

It has been speculated that the epigenetic landscape of ''de novo'' genes in the early stages of formation may be particularly variable between and among populations, resulting in variable levels of gene expression and thereby allowing young genes to explore the “expression landscape.”&lt;ref name=&quot;#23593031&quot;&gt;{{Cite pmid|23593031}}&lt;/ref&gt; The ''QQS'' gene in ''A. thaliana'' is one example of this phenomenon; its expression is negatively regulated by DNA methylation that, while heritable for several generations, varies widely in its levels both among natural accessions and within wild populations.&lt;ref name=&quot;#23593031&quot; /&gt; Epigenetics are also largely responsible for the permissive transcriptional environment in the testes, particularly through the incorporation into nucleosomes of non-canonical histone variants that are replaced by histone-like [[w:Protamine|protamines]] during spermatogenesis.&lt;ref&gt;{{Cite pmid|15800613}}&lt;/ref&gt;

====Proto-gene model==== 

The proto-gene model of ''de novo'' gene birth proposes that ORFs exist on a spectrum ranging from non-genic to genic sequences, as opposed to the conventional binary classification scheme of gene vs. non-gene.&lt;ref name=&quot;#22722833&quot; /&gt; Ribo-seq technology was first applied in 2009 in ''S. cerevisiae''.&lt;ref&gt;{{Cite pmid|19213877}}&lt;/ref&gt; A 2012 reanalysis of these data found that ~1,100 non-genic transcripts showed evidence of ribosomal association, suggestive of translation.&lt;ref name=&quot;#22722833&quot; /&gt; More recently, an analysis of 24 ''S. paradoxus'' strains inferred translation of hundreds of intergenic ORFs.&lt;ref name=#329730/&gt; When translated, non-genic ORFs become “proto-genes,” with features intermediate between genes and non-genes. The model makes use of the observation that in ''S. cerevisiae'', several features of ORFs (see above) correlate with ORF age as determined by phylostratigraphic analysis.&lt;ref name=&quot;#22722833&quot; /&gt; A similar continuum with respect to genes age was seen for ORF features in a wide range of organisms (see above). 

Most non-genic ORFs that are translated appear to be evolving neutrally.&lt;ref name=#329730/&gt;&lt;ref name=#22722833/&gt;&lt;ref name=&quot;#29556078&quot; /&gt; The proto-gene model predicts, however, that expression of non-genic ORFs will occasionally provide an adaptive advantage to the cell. Adaptive proto-genes will gradually mature under selection, eventually leading to ''de novo'' gene birth. Differential translation of proto-genes in stress conditions, as well as an enrichment near proto-genes of binding sites for [[w:Transcription factor|transcription factors]] involved in regulating stress response,&lt;ref name=&quot;#22722833&quot; /&gt; support the adaptive potential of proto-genes. Furthermore, it is known that novel, functional proteins can be experimentally evolved from random amino acid sequences.&lt;ref&gt;{{Cite pmid|11287961}}&lt;/ref&gt; Random sequences are generally well-tolerated ''in vivo''; many readily form secondary structures, and even highly disordered proteins may take on important biological roles.&lt;ref&gt;{{Cite pmid|29133927}}&lt;/ref&gt;&lt;ref&gt;{{Cite pmid|25531225}}&lt;/ref&gt; The pervasive nature of translation suggests that new proto-genes emerge frequently, usually returning to the non-genic state. 

Consistent with the notion that various features of ORFs exhibit a continuum that reflects their evolutionary age, a subsequent analysis, also in ''S. cerevisiae'', found that ORF regulation by transcription factors, indicative of their integration into larger molecular networks, displays a similar continuum. Similarly, the likelihood of physical interactions, as well as the likelihood and strength of genetic interactions, is correlated with ORF age as determined by phylostratigraphy.&lt;ref name=&quot;#24056411&quot;&gt;{{Cite pmid|24056411}}&lt;/ref&gt; In contrast, with respect to certain predicted structural features such as β-strand content and aggregation propensity, the putative peptides encoded by proto-genes are similar to non-genic sequences and categorically distinct from canonical genes.&lt;ref name=&quot;#24056411&quot; /&gt;

====Preadaptation model==== 

The preadaptation model of ''de novo'' gene birth uses mathematical modeling to argue that when standing genetic variation that is normally hidden is exposed to weak or shielded selection, the resulting pool of “cryptic” variation is purged of “self-evidently deleterious” sequences, such as those prone to lead to protein aggregation, and enriched in potential adaptations relative to completely non-expressed sequences.&lt;ref name=#21199946&gt;{{Cite pmid|21199946}}&lt;/ref&gt; This revealing of cryptic variation and purging of deleterious non-genic sequences, which may be considered as proto-genes under the above model, is a byproduct of pervasive transcription and translation of intergenic sequences.&lt;ref name=#21948395/&gt; Beyond such purging, selection is thought to operate on non-genic sequences that already contain gene-like properties. Using the evolutionary definition of function (i.e. a gene is by definition under purifying selection), the preadaptation model asserts that “gene birth is a sudden transition to functionality”&lt;ref name=&quot;#28642936&quot;&gt;{{Cite pmid|28642936}}&lt;/ref&gt; that occurs as soon as an ORF acquires a selected effect. In contrast to the proto-gene model, recently emerged genes are expected to display exaggerated genic features, rather than features intermediate between old genes and non-genes.&lt;ref name=&quot;#28642936&quot; /&gt; In support of this, an analysis of ISD in mice found that young genes have higher ISD than old genes, while random non-genic sequences tend to show the lowest levels of ISD&lt;ref name=&quot;#28642936&quot; /&gt;, although the observed trend may have resulted from a subset of young genes derived by overprinting&lt;ref name=#287193/&gt; and was not observed over shorter timescales.&lt;ref name=#30201962/&gt; In wild ''S. paradoxus'' populations, ORFs with exaggerated gene-like features are found among the pool of translated intergenic polypeptides.&lt;ref name=#329730/&gt; It is not clear whether such ORFs are preferentially retained.

The preadaptation model also proposes that  in order to avoid the deleterious consequences associated with molecular errors, populations may either evolve local solutions, in which selection operates on each individual locus and a relatively high error rate is maintained, or global solutions that select for a low error rate and permit the accumulation of deleterious cryptic variation.&lt;ref name=#21199946/&gt; ''De novo'' gene birth is thought to be favored in populations that evolve local solutions, as the relatively high error rate will result in a pool of cryptic variation that is “preadapted” through the purging of deleterious sequences.

====Grow slow and moult model====

The “grow slow and moult” model describes a potential mechanism of ''de novo'' gene birth, particular to protein-coding genes. In this scenario, existing protein-coding ORFs expand at their ends, especially their 3’ ends, leading to the creation of novel N- and C-terminal domains.&lt;ref name=&quot;#26517896&quot;&gt;{{Cite pmid|26517896}}&lt;/ref&gt; Novel C-terminal domains may first evolve under weak selection via occasional expression through read-through translation, as in the preadaptation model, only later becoming constitutively expressed through a mutation that disrupts the stop codon.&lt;ref name=&quot;#21199946&quot; /&gt;&lt;ref name=&quot;#26517896&quot; /&gt; Genes experiencing high translational readthrough tend to have intrinsically disordered C-termini.&lt;ref&gt;{{Cite pmid|30247639}}&lt;/ref&gt; Furthermore, existing genes are often close to repetitive sequences that encode disordered domains. These novel, disordered domains may initially confer some non-specific binding capability that becomes gradually refined by selection. Sequences encoding these novel domains may occasionally separate from their parent ORF, leading or contributing to the creation of a ''de novo'' gene.&lt;ref name=&quot;#26517896&quot; /&gt; Interestingly, an analysis of 32 insect genomes found that novel domains (i.e. those unique to insects) tend to evolve fairly neutrally, with only a few sites under positive selection, while their host proteins remain under purifying selection, suggesting that new functional domains emerge gradually and somewhat stochastically.&lt;ref&gt;{{Cite pmid|29802682}}&lt;/ref&gt;

==''De novo'' gene birth and human health==

In addition to its significance for the field of evolutionary biology, ''de novo'' gene birth has implications for human health. It has been speculated that novel genes, including ''de novo'' genes, may play an outsized role in species-specific traits;&lt;ref name=&quot;#20651121&quot; /&gt;&lt;ref name=#21878963/&gt;&lt;ref name=&quot;#26323763&quot; /&gt;&lt;ref&gt;{{Cite pmid|23949544}}&lt;/ref&gt; however, many species-specific genes lack functional annotation.&lt;ref name=&quot;#28854603&quot; /&gt; Nevertheless, there is evidence to suggest that human-specific ''de novo'' genes are involved in disease processes such as cancer. ''NYCM'', a ''de novo'' gene unique to humans and chimpanzees, regulates the pathogenesis of neuroblastomas in mouse models,&lt;ref&gt;{{Cite pmid|24391509}}&lt;/ref&gt; and the primate-specific ''PART1'', an lncRNA gene, has been identified as both a tumor suppressor and an oncogene in different contexts.&lt;ref name=&quot;#19064677&quot; /&gt;&lt;ref&gt;{{Cite pmid|10706094}}&lt;/ref&gt;&lt;ref&gt;{{Cite pmid|30049286}}&lt;/ref&gt; Several other human- or primate-specific ''de novo'' genes, including ''PBOV1''&lt;ref&gt;{{Cite pmid|23418531}}&lt;/ref&gt;, ''GR6''&lt;ref&gt;{{Cite pmid|27056411}}&lt;/ref&gt;&lt;ref&gt;{{Cite pmid|9307271}}&lt;/ref&gt;, ''MYEOV''&lt;ref&gt;{{Cite pmid|26568894}}&lt;/ref&gt;, ''ELFN1-AS1''&lt;ref name=&quot;#27437030&quot;&gt;{{Cite pmid|27437030}}&lt;/ref&gt;, and ''CLLU1''&lt;ref name=&quot;#19726446&quot; /&gt;, are also linked to cancer. Some have even suggested considering tumor-specifically expressed, evolutionary novel genes as their own class of genetic elements, noting that many such genes are under positive selection and may be neofunctionalized in the context of tumors.&lt;ref name=&quot;#27437030&quot; /&gt;

The specific expression of many ''de novo'' genes in the human brain&lt;ref name=&quot;#22102831&quot; /&gt; also raises the intriguing possibility that ''de novo'' genes influence human cognitive traits. One such example is ''FLJ33706'', a ''de novo'' gene that was identified in GWAS and linkage analyses for nicotine addiction and shows elevated expression in the brains of Alzheimer’s patients.&lt;ref&gt;{{Cite pmid|20376170}}&lt;/ref&gt; Generally speaking, expression of young, primate-specific genes is enriched in the fetal human brain relative to the expression of similarly young genes in the mouse brain.&lt;ref name=&quot;#22028629&quot;&gt;{{Cite pmid|22028629}}&lt;/ref&gt; Most of these young genes, several of which originated ''de novo'', are expressed in the neocortex, which is thought to be responsible for many aspects of human-specific cognition. Many of these young genes show signatures of positive selection, and functional annotations indicate that they are involved in diverse molecular processes, but are enriched for transcription factors.&lt;ref name=&quot;#22028629&quot; /&gt;

In addition to their roles in cancer processes, ''de novo'' originated human genes have been implicated in the maintenance of pluripotency&lt;ref&gt;{{Cite pmid|25317556}}&lt;/ref&gt; and in immune function.&lt;ref name=&quot;#19064677&quot; /&gt;&lt;ref name=&quot;#28854603&quot; /&gt;&lt;ref&gt;{{Cite pmid|9892612}}&lt;/ref&gt; The preferential expression of ''de novo'' genes in the testes (see above) is also suggestive of a role in reproduction. Given that the function of many ''de novo'' human genes remains uncharacterized, it seems likely that an appreciation of their contribution to human health and development will continue to grow. 

{| class=&quot;wikitable&quot;
|+'''Table 1. Genome-scale studies of orphan and ''de novo'' genes in various lineages.''' &lt;span style=&quot;color: #666666;&quot;&gt;For purposes of this table, genes are defined as &lt;/span&gt; orphan genes &lt;span style=&quot;color: #666666;&quot;&gt;(when species-specific) or &lt;/span&gt;TRGs&lt;span style=&quot;color: #666666;&quot;&gt; (when limited to a closely related group of species) when the mechanism of origination has not been investigated, and as &lt;/span&gt;''de novo'' genes &lt;span style=&quot;color: #666666;&quot;&gt;when ''de novo'' origination has been inferred, irrespective of method of inference. The designation of ''de novo'' genes as “candidates” or “proto-genes” reflects the language used by the authors of the respective studies.&lt;/span&gt;
!Organism/Lineage
!Homology Detection Method(s)
!Evidence of Expression?
!Evidence of Selection?
!Evidence of Physiological Role?
!# Orphan/''De Novo'' Genes
!Notes
!Ref.
|-
|Arthropods
|BLASTP for all 30 species against each other, TBLASTN for ants only, searched by synteny for unannotated orthologs in ants only
|ESTs, RNA-seq; RT-PCR on select candidates
|Ant-restricted orthologs appear under positive selection 
|Prediction of signal peptides and subcellular localization for subset of orphans
|~65,000 orphan genes across 30 species
|Abundance of orphan genes dependent on time since emergence from common ancestor; &gt;40% of orphans from intergenic matches indicating possible ''de novo'' origin
|&lt;ref name=&quot;#23348040&quot; /&gt;
|-
|''Arabidopsis thaliana''
|BLASTP against 62 species, PSI-BLAST against NCBI nonredundant protein database, TBLASTN against PlantGDB-assembled unique transcripts database; searched syntenic region of two closely related species 
|Transcriptomic and translatomoic data from multiple sources
|Allele frequency correlated to DNA methylation levels
|None
|782 ''de novo'' genes
|Also assessed DNA methylation and histone modifications
|&lt;ref name=&quot;#27401176&quot; /&gt;
|-
|''Bombyx mori''
|BLASTP against four [[w:Lepidoptera|lepidopterans]], TBLASTN against lepidopteran EST sequences, BLASTP against NCBI nonredundant protein database
|Microarray, RT-PCR
|None
|RNAi on five ''de novo'' genes produced no visible phenotypes
|738 orphan genes
|Five orphans identified as ''de novo'' genes
|&lt;ref name=&quot;#26296317&quot; /&gt;
|-
|''Brassicaceae''
|BLASTP against NCBI nonredundant protein database, TBLASTN against NCBI nucleotide database, TBLASTN against NCBI EST database, PSI-BLAST against NCBI nonredundant protein database, InterProScan&lt;ref&gt;{{Cite pmid|18940856}}&lt;/ref&gt;
|Microarray
|None
|TRGs enriched for expression changes in response to abiotic stresses compared to other genes 
|1761 nuclear TRGs; 28 mitochondrial TRGs
|~2% of TRGs thought to be ''de novo'' genes
|&lt;ref name=&quot;#21332978&quot; /&gt;
|-
|''Drosophila melanogaster''
|BLASTN of query cDNAs against ''D. melanogaster'', ''D. simulans'' and ''D. yakuba'' genomes; also performed check of syntenic region in sister species 
|cDNA/ expressed sequence tags (ESTs)
|K&lt;sub&gt;a&lt;/sub&gt;/K&lt;sub&gt;s&lt;/sub&gt; ratios indicate most new genes are functionally constrained
|List includes several genes with characterized molecular roles
|72 orphan genes; 2 ''de novo'' genes
|Gene duplication dominant mechanism for new genes; 7/59 orphans specific to ''D. melanogaster'' species complex identified as ''de novo''
|&lt;ref name=&quot;#18550802&quot; /&gt;
|-
|''Drosophila melanogaster''	
|Presence or absence of orthologs in other ''Drosophila'' species inferred by synteny based on UCSC genome alignments and FlyBase protein-based synteny; TBLASTN against ''Drosophila'' subgroup
|Indirect (RNAi)
|Young essential genes show signatures of positive selection
|Knockdown with constitutive RNAi lethal for 59 TRGs
|195 “young” (&gt;35myo) TRGs; 16 ''de novo'' genes
|Gene duplication dominant mechanism for new genes
|&lt;ref name=&quot;#21164016&quot; /&gt;
|-
|''Drosophila melanogaster''
|RNA-seq in ''D. melanogaster'' and close relatives; syntenic alignments with ''D. simulans'' and ''D. yakuba''; BLASTP against NCBI nonredundant protein database
|RNA-seq
|Nucleotide diversity lower in non-expressing relatives; [[w:HKA test|Hudson-Kreitman-Aguade-like statistic]] lower in fixed ''de novo'' genes than in intergenic regions
|Structural features of ''de novo'' genes (e.g. enrichment of long ORFs) suggestive of function
|106 fixed and 142 segregating ''de novo'' genes
|Specifically expressed in testes
|&lt;ref name=&quot;#24457212&quot; /&gt;
|-
|''Homo sapiens''	
|BLASTP	against other primates; BLAT against chimpanzee and orangutan genomes, manual check of syntenic regions in chimpanzee and orangutan
|RNA-seq
|Substitution rate provides some evidence for weak selection; 59/60 ''de novo'' genes are fixed
|None	
|60 ''de novo'' genes	
|Enabling mutations identified; highest expression seen in brain and testes
|&lt;ref name=&quot;#22102831&quot; /&gt;
|-
|''Homo sapiens''
|BLASTP against chimpanzee, BLAT and Ssearch of syntenic region in chimpanzee, manual check of syntenic regions in chimpanzee and macaque	
|EST/cDNA
|No evidence of selective constraint seen by nucleotide divergence
|One of the genes identified has a known role in leukemia	
|3 ''de novo'' genes	
|Estimated that human genome contains ~ 18 human-specific ''de novo'' genes
|&lt;ref name=&quot;#19726446&quot; /&gt;
|-
|''Lachancea'' and ''Saccharomyces''		
|BLASTP of all focal species against each other, BLASTP against NCBI nonredundant protein database, PSI-BLAST against NCBI nonredundant protein database, HMM Profile-Profile of TRG families against each other; families then merged and searched against four profile databases	
|Mass Spectrometry (MS)
|Most candidates under weak selection that increases with gene age
|None		
|288 candidate ''de novo'' genes
|MS evidence of translation for 25 candidates
|&lt;ref name=&quot;#29220506&quot; /&gt;
|-
|''Mus musculus'' and ''Rattus norvegicus''	
|BLASTP of rat and mouse against each other, BLASTP against Ensembl compara database; searched syntenic regions in rat and mouse	
|UniGene Database
|Subset of genes shows low nucleotide diversity and high ORF conservation across 17 strains
|Two mouse genes cause morbidity when knocked out	
|69 ''de novo'' genes in mouse and 6 &quot;de novo&quot; genes in rat
|Enabling mutations identified for 9 mouse genes
|&lt;ref name=&quot;#23185269&quot;&gt;{{Cite pmid|23185269}}&lt;/ref&gt;
|-
|''Mus musculus''	
|BLASTP against NCBI nonredundant protein database	
|Microarray
|None
|None	
|781 orphan genes
|Age-dependent features of genes compatible with ''de novo'' emergence of many orphans 
|&lt;ref name=&quot;#23433480&quot; /&gt;
|-
|Primates	
|BLASTP against 15 eukaryotes, BLASTN against human genome, analysis of syntenic regions
|ESTs
|K&lt;sub&gt;a&lt;/sub&gt;/K&lt;sub&gt;s&lt;/sub&gt; ratios below one but higher than established genes; coding scores consistent with translated proteins
|Several genes have well-characterized cellular roles	
|270 orphan genes	
|~5.5% of orphans estimated to have originated ''de novo''
|&lt;ref name=&quot;#19064677&quot; /&gt;
|-
|''Rodentia''	
|BLASTP against NCBI nonredundant protein database
|None
|Mouse genes share 50% identity with rat ortholog; 
|None
|84 orphan genes		
|Species-specific genes excluded from analysis; results robust to evolutionary rate
|&lt;ref name=&quot;#28642936&quot; /&gt;
|-
|''Saccharomyces cerevisiae''
|BLASTP and PSI-BLAST against 18 fungal species, HMMER and HHpred against several databases, TBLASTN against three close relatives 	
|None
|Majority of orphans have characterized fitness effects
|
|188 orphan genes	
|Ages of genes determined at level of individual residues
|&lt;ref name=&quot;#19944701&quot; /&gt;
|-
|''Saccharomyces cerevisiae''	
|BLASTP, TBLASTX, and TBLASTN against 14 other yeast species, BLASTP against NCBI nonredundant protein database, BLASTP and TBLASTN of unannotated ORFs against 14 other yeast species 
|Ribosome Profiling
|All 25 ''de novo'' genes, 115 proto-genes under purifying selection
|None	
|25 ''de novo'' genes; 1,891 “proto-genes”	
|''De novo'' gene birth more common than new genes from duplication; proto-genes are unique to ''Saccbaromyces sensu strictu'' yeasts
|&lt;ref name=&quot;#22722833&quot; /&gt;
|-
|''Saccharomyces sensu strictu''	
|BLASTP against NCBI nonredundant protein database, TBLASTN against ten outgroup species; BLASTP and phmmer against 20 yeast species reannotated using syntenic alignments		
|Transcript isoform sequencing (TIF-seq), Ribosome Profiling
|Most genes weakly constrained but a subset under strong selection
|Subcellular localization demonstrated for five genes
|~13,000 ''de novo'' genes	
|&gt;65% of ''de novo'' genes are isoforms of ancient genes; &gt;97% from TIF-seq dataset
|&lt;ref name=&quot;#28981695&quot; /&gt;
|}

== See also ==
*[[w:Molecular evolution|Molecular evolution]]
*[[wp:Population genetics|Population genetics]]
*[[w:Evolvability|Evolvability]]
*[[w:Overlapping gene|Overlapping gene]]

== Wikipedia pages that should link here ==
*[[wp:Molecular evolution|Molecular evolution]]
*[[w:Orphan gene|Orphan gene]]
*[[w:Overlapping gene|Overlapping gene]]

=References=
&lt;references /&gt;
[[Category:PLOS Genetics drafts]]</text>
      <sha1>msatn4s331ru8wzhfij894ebz59bfdp</sha1>
    </revision>
    <revision>
      <id>6582</id>
      <timestamp>2018-11-10T05:23:26Z</timestamp>
      <contributor>
        <username>Jogmiers</username>
        <id>119</id>
      </contributor>
      <comment>Created page with &quot;{{author |first1       = S. Branden |last1        = Van Oss |department1  = Computational and Systems Biology |institution1 = WP:University of Pittsburgh|University of Pitts...&quot;</comment>
      <model>wikitext</model>
      <format>text/x-wiki</format>
      <text xml:space="preserve" bytes="1727">{{author
|first1       = S. Branden
|last1        = Van Oss
|department1  = Computational and Systems Biology
|institution1 = [[WP:University of Pittsburgh|University of Pittsburgh]]
|address1     = 75006 Paris, France
|username1    = User:radiumgrl1867
|orcid1       = 

|first2       = Charles
|last2        = Darwin
|department2  = Biology
|institution2 = [[WP:University of Cambridge|University of Cambridge]]
|address2     = Trinity Lane, Cambridge CB2 1TN, UK
|username2    = User:cdarwin
|orcid2       = 
}}

==Abstract==
This is the [[wp:Wikipedia:Manual_of_Style/Lead_section|lead]], which is basically your abstract.

==Section==
[[File:Image_PlaceHolder.png|thumb|right|Images should be uploaded to wikimedia commons under the CC-BY license.]]

Add text in [[wp:Help:Wiki markup|wiki markup]]. You can easily include [[PLoSWiki:Citing_Sources|references]] from pubmed.&lt;ref name=&quot;wodak2012&quot;&gt;{{cite pmid|PMC3315447}}&lt;/ref&gt;

===Subsection===
Text text text text text text text text text text text text text text text text text text text text text text text text text text text text text text text text text text text text text text text text text text text text text text text text text text text text text text text text text text text text text text text text text text text text text text text text text text text text text text.

==Section 2==

== See also ==
*[[wp:example|example]]

== Wikipedia pages that should link here ==
*[[wp:example|example]]


=References=
&lt;references/&gt;
[[Category:PLOS article drafts]]
&lt;!-- Please replace the above category with the appropriate journal-specific category:
[[Category:PLOS Computational Biology drafts]]
[[Category:PLOS Genetics drafts]]
[[Category:PLOS ONE drafts]]
--&gt;</text>
      <sha1>p4ekkv1ujw9a4odn8lgbp1zfi9yanhy</sha1>
    </revision>
    <revision>
      <id>6583</id>
      <parentid>6582</parentid>
      <timestamp>2018-11-10T05:28:09Z</timestamp>
      <contributor>
        <username>Jogmiers</username>
        <id>119</id>
      </contributor>
      <model>wikitext</model>
      <format>text/x-wiki</format>
      <text xml:space="preserve" bytes="1804">{{author
|first1       = S. Branden
|last1        = Van Oss
|department1  = Computational and Systems Biology
|institution1 = [[WP:University of Pittsburgh|University of Pittsburgh]]
|address1     = 3501 Fifth Avenue, 3064 BST3, Pittsburgh, PA 15260
|username1    = User:Jogmiers
|orcid1       = 

|first2       = Anne-Ruxandra
|last2        = Carvunis
|department2  = Computational and Systems Biology
|institution2 = [[WP:University of Pittsburgh|University of Pittsburgh]]
|address2     = 3501 Fifth Avenue, 3064 BST3, Pittsburgh, PA 15260
|username2    = User:cdarwin
|orcid2       = 
}}

==Abstract==
This is the [[wp:Wikipedia:Manual_of_Style/Lead_section|lead]], which is basically your abstract.

==Section==
[[File:Image_PlaceHolder.png|thumb|right|Images should be uploaded to wikimedia commons under the CC-BY license.]]

Add text in [[wp:Help:Wiki markup|wiki markup]]. You can easily include [[PLoSWiki:Citing_Sources|references]] from pubmed.&lt;ref name=&quot;wodak2012&quot;&gt;{{cite pmid|PMC3315447}}&lt;/ref&gt;

===Subsection===
Text text text text text text text text text text text text text text text text text text text text text text text text text text text text text text text text text text text text text text text text text text text text text text text text text text text text text text text text text text text text text text text text text text text text text text text text text text text text text text.

==Section 2==

== See also ==
*[[wp:example|example]]

== Wikipedia pages that should link here ==
*[[wp:example|example]]


=References=
&lt;references/&gt;
[[Category:PLOS article drafts]]
&lt;!-- Please replace the above category with the appropriate journal-specific category:
[[Category:PLOS Computational Biology drafts]]
[[Category:PLOS Genetics drafts]]
[[Category:PLOS ONE drafts]]
--&gt;</text>
      <sha1>ewaufe5l9o2r2xvimtevor4s3nvw7i7</sha1>
    </revision>
    <revision>
      <id>6584</id>
      <parentid>6583</parentid>
      <timestamp>2018-11-10T05:32:30Z</timestamp>
      <contributor>
        <username>Jogmiers</username>
        <id>119</id>
      </contributor>
      <model>wikitext</model>
      <format>text/x-wiki</format>
      <text xml:space="preserve" bytes="3092">{{author
|first1       = S. Branden
|last1        = Van Oss
|department1  = Computational and Systems Biology
|institution1 = [[WP:University of Pittsburgh|University of Pittsburgh]]
|address1     = 3501 Fifth Avenue, 3064 BST3, Pittsburgh, PA 15260
|username1    = User:Jogmiers
|orcid1       = 

|first2       = Anne-Ruxandra
|last2        = Carvunis
|department2  = Computational and Systems Biology
|institution2 = [[WP:University of Pittsburgh|University of Pittsburgh]]
|address2     = 3501 Fifth Avenue, 3064 BST3, Pittsburgh, PA 15260
|username2    = User:
|orcid2       = 
}}

==Abstract==
'''''De novo'' gene birth''' is the process by which new [[genes]] evolve from DNA sequences that were ancestrally non-genic. De novo genes represent a subset of novel genes, and may be protein-coding or instead act as RNA genes (1). Other novel genes are known to arise from ancestral genes through fairly well-characterized mechanisms such as gene duplication (including retroposition) or horizontal gene transfer followed by sequence divergence, or by gene fission/fusion (2, 3) (Figure 1). In contrast, the mechanisms that govern de novo gene birth (Figure 2) are not well understood, though several models exist that describe possible mechanisms by which de novo gene birth may occur. Although in principle de novo gene birth may have occurred at any point in an organism’s evolutionary history, ancient de novo gene birth events are difficult to detect. Most studies of de novo genes to date have thus focused on young genes, typically taxonomically-restricted genes (TRGs) that are present in a single species or lineage, including so-called orphan genes, defined as genes that lack any identifiable homolog. Though de novo gene birth was once viewed as a highly unlikely occurrence (4), there are now several unequivocal examples of the phenomenon that have been described, and it seems likely that de novo gene birth plays a major role in the generation of evolutionary innovation.

==Section==
[[File:Image_PlaceHolder.png|thumb|right|Images should be uploaded to wikimedia commons under the CC-BY license.]]

Add text in [[wp:Help:Wiki markup|wiki markup]]. You can easily include [[PLoSWiki:Citing_Sources|references]] from pubmed.&lt;ref name=&quot;wodak2012&quot;&gt;{{cite pmid|PMC3315447}}&lt;/ref&gt;

===Subsection===
Text text text text text text text text text text text text text text text text text text text text text text text text text text text text text text text text text text text text text text text text text text text text text text text text text text text text text text text text text text text text text text text text text text text text text text text text text text text text text text.

==Section 2==

== See also ==
*[[wp:example|example]]

== Wikipedia pages that should link here ==
*[[wp:example|example]]


=References=
&lt;references/&gt;
[[Category:PLOS article drafts]]
&lt;!-- Please replace the above category with the appropriate journal-specific category:
[[Category:PLOS Computational Biology drafts]]
[[Category:PLOS Genetics drafts]]
[[Category:PLOS ONE drafts]]
--&gt;</text>
      <sha1>rfiw132ihq207ebngshpmeqqsblmj1h</sha1>
    </revision>
    <revision>
      <id>6585</id>
      <parentid>6584</parentid>
      <timestamp>2018-11-10T05:38:36Z</timestamp>
      <contributor>
        <username>Jogmiers</username>
        <id>119</id>
      </contributor>
      <model>wikitext</model>
      <format>text/x-wiki</format>
      <text xml:space="preserve" bytes="3104">{{author
|first1       = S. Branden
|last1        = Van Oss
|department1  = Computational and Systems Biology
|institution1 = [[WP:University of Pittsburgh|University of Pittsburgh]]
|address1     = 3501 Fifth Avenue, 3064 BST3, Pittsburgh, PA 15260
|username1    = User:Jogmiers
|orcid1       = 

|first2       = Anne-Ruxandra
|last2        = Carvunis
|department2  = Computational and Systems Biology
|institution2 = [[WP:University of Pittsburgh|University of Pittsburgh]]
|address2     = 3501 Fifth Avenue, 3064 BST3, Pittsburgh, PA 15260
|username2    = User:
|orcid2       = 
}}

==Abstract==
'''''De novo'' gene birth''' is the process by which new [[w:genes|genes]] evolve from DNA sequences that were ancestrally non-genic. ''De novo'' genes represent a subset of novel genes, and may be protein-coding or instead act as RNA genes (1). Other novel genes are known to arise from ancestral genes through fairly well-characterized mechanisms such as gene duplication (including retroposition) or horizontal gene transfer followed by sequence divergence, or by gene fission/fusion (2, 3) (Figure 1). In contrast, the mechanisms that govern de novo gene birth (Figure 2) are not well understood, though several models exist that describe possible mechanisms by which de novo gene birth may occur. Although in principle de novo gene birth may have occurred at any point in an organism’s evolutionary history, ancient de novo gene birth events are difficult to detect. Most studies of de novo genes to date have thus focused on young genes, typically taxonomically-restricted genes (TRGs) that are present in a single species or lineage, including so-called orphan genes, defined as genes that lack any identifiable homolog. Though de novo gene birth was once viewed as a highly unlikely occurrence (4), there are now several unequivocal examples of the phenomenon that have been described, and it seems likely that de novo gene birth plays a major role in the generation of evolutionary innovation.

==Section==
[[File:Image_PlaceHolder.png|thumb|right|Images should be uploaded to wikimedia commons under the CC-BY license.]]

Add text in [[wp:Help:Wiki markup|wiki markup]]. You can easily include [[PLoSWiki:Citing_Sources|references]] from pubmed.&lt;ref name=&quot;wodak2012&quot;&gt;{{cite pmid|PMC3315447}}&lt;/ref&gt;

===Subsection===
Text text text text text text text text text text text text text text text text text text text text text text text text text text text text text text text text text text text text text text text text text text text text text text text text text text text text text text text text text text text text text text text text text text text text text text text text text text text text text text.

==Section 2==

== See also ==
*[[wp:example|example]]

== Wikipedia pages that should link here ==
*[[wp:example|example]]


=References=
&lt;references/&gt;
[[Category:PLOS article drafts]]
&lt;!-- Please replace the above category with the appropriate journal-specific category:
[[Category:PLOS Computational Biology drafts]]
[[Category:PLOS Genetics drafts]]
[[Category:PLOS ONE drafts]]
--&gt;</text>
      <sha1>0eaj0hf4m9b64ezczfmg3jg0et081bn</sha1>
    </revision>
    <revision>
      <id>6586</id>
      <parentid>6585</parentid>
      <timestamp>2018-11-10T05:45:22Z</timestamp>
      <contributor>
        <username>Jogmiers</username>
        <id>119</id>
      </contributor>
      <model>wikitext</model>
      <format>text/x-wiki</format>
      <text xml:space="preserve" bytes="3133">{{author
|first1       = S. Branden
|last1        = Van Oss
|department1  = Computational and Systems Biology
|institution1 = [[WP:University of Pittsburgh|University of Pittsburgh]]
|address1     = 3501 Fifth Avenue, 3064 BST3, Pittsburgh, PA 15260
|username1    = User:Jogmiers
|orcid1       = 

|first2       = Anne-Ruxandra
|last2        = Carvunis
|department2  = Computational and Systems Biology
|institution2 = [[WP:University of Pittsburgh|University of Pittsburgh]]
|address2     = 3501 Fifth Avenue, 3064 BST3, Pittsburgh, PA 15260
|username2    = User:
|orcid2       = 
}}

==Abstract==
'''''De novo'' gene birth''' is the process by which new [[w:genes|genes]] evolve from DNA sequences that were ancestrally non-genic. ''De novo'' genes represent a subset of novel genes, and may be protein-coding or instead act as RNA genes &lt;ref&gt;{{Cite pmid|5247788}}&lt;/ref&gt;. Other novel genes are known to arise from ancestral genes through fairly well-characterized mechanisms such as gene duplication (including retroposition) or horizontal gene transfer followed by sequence divergence, or by gene fission/fusion (2, 3) (Figure 1). In contrast, the mechanisms that govern de novo gene birth (Figure 2) are not well understood, though several models exist that describe possible mechanisms by which de novo gene birth may occur. Although in principle de novo gene birth may have occurred at any point in an organism’s evolutionary history, ancient de novo gene birth events are difficult to detect. Most studies of de novo genes to date have thus focused on young genes, typically taxonomically-restricted genes (TRGs) that are present in a single species or lineage, including so-called orphan genes, defined as genes that lack any identifiable homolog. Though de novo gene birth was once viewed as a highly unlikely occurrence (4), there are now several unequivocal examples of the phenomenon that have been described, and it seems likely that de novo gene birth plays a major role in the generation of evolutionary innovation.

==Section==
[[File:Image_PlaceHolder.png|thumb|right|Images should be uploaded to wikimedia commons under the CC-BY license.]]

Add text in [[wp:Help:Wiki markup|wiki markup]]. You can easily include [[PLoSWiki:Citing_Sources|references]] from pubmed.&lt;ref name=&quot;wodak2012&quot;&gt;{{cite pmid|PMC3315447}}&lt;/ref&gt;

===Subsection===
Text text text text text text text text text text text text text text text text text text text text text text text text text text text text text text text text text text text text text text text text text text text text text text text text text text text text text text text text text text text text text text text text text text text text text text text text text text text text text text.

==Section 2==

== See also ==
*[[wp:example|example]]

== Wikipedia pages that should link here ==
*[[wp:example|example]]


=References=
&lt;references/&gt;
[[Category:PLOS article drafts]]
&lt;!-- Please replace the above category with the appropriate journal-specific category:
[[Category:PLOS Computational Biology drafts]]
[[Category:PLOS Genetics drafts]]
[[Category:PLOS ONE drafts]]
--&gt;</text>
      <sha1>42flfwx5wchhoccsj7r0jeicin88r4v</sha1>
    </revision>
    <revision>
      <id>6587</id>
      <parentid>6586</parentid>
      <timestamp>2018-11-10T05:55:52Z</timestamp>
      <contributor>
        <username>Jogmiers</username>
        <id>119</id>
      </contributor>
      <model>wikitext</model>
      <format>text/x-wiki</format>
      <text xml:space="preserve" bytes="3134">{{author
|first1       = S. Branden
|last1        = Van Oss
|department1  = Computational and Systems Biology
|institution1 = [[WP:University of Pittsburgh|University of Pittsburgh]]
|address1     = 3501 Fifth Avenue, 3064 BST3, Pittsburgh, PA 15260
|username1    = User:Jogmiers
|orcid1       = 

|first2       = Anne-Ruxandra
|last2        = Carvunis
|department2  = Computational and Systems Biology
|institution2 = [[WP:University of Pittsburgh|University of Pittsburgh]]
|address2     = 3501 Fifth Avenue, 3064 BST3, Pittsburgh, PA 15260
|username2    = User:
|orcid2       = 
}}

==Abstract==
'''''De novo'' gene birth''' is the process by which new [[w:genes|genes]] evolve from DNA sequences that were ancestrally non-genic. ''De novo'' genes represent a subset of novel genes, and may be protein-coding or instead act as RNA genes &lt;ref&gt;{{Cite pmid|28163910}}&lt;/ref&gt;. Other novel genes are known to arise from ancestral genes through fairly well-characterized mechanisms such as gene duplication (including retroposition) or horizontal gene transfer followed by sequence divergence, or by gene fission/fusion (2, 3) (Figure 1). In contrast, the mechanisms that govern de novo gene birth (Figure 2) are not well understood, though several models exist that describe possible mechanisms by which de novo gene birth may occur. Although in principle de novo gene birth may have occurred at any point in an organism’s evolutionary history, ancient de novo gene birth events are difficult to detect. Most studies of de novo genes to date have thus focused on young genes, typically taxonomically-restricted genes (TRGs) that are present in a single species or lineage, including so-called orphan genes, defined as genes that lack any identifiable homolog. Though de novo gene birth was once viewed as a highly unlikely occurrence (4), there are now several unequivocal examples of the phenomenon that have been described, and it seems likely that de novo gene birth plays a major role in the generation of evolutionary innovation.

==Section==
[[File:Image_PlaceHolder.png|thumb|right|Images should be uploaded to wikimedia commons under the CC-BY license.]]

Add text in [[wp:Help:Wiki markup|wiki markup]]. You can easily include [[PLoSWiki:Citing_Sources|references]] from pubmed.&lt;ref name=&quot;wodak2012&quot;&gt;{{cite pmid|PMC3315447}}&lt;/ref&gt;

===Subsection===
Text text text text text text text text text text text text text text text text text text text text text text text text text text text text text text text text text text text text text text text text text text text text text text text text text text text text text text text text text text text text text text text text text text text text text text text text text text text text text text.

==Section 2==

== See also ==
*[[wp:example|example]]

== Wikipedia pages that should link here ==
*[[wp:example|example]]


=References=
&lt;references/&gt;
[[Category:PLOS article drafts]]
&lt;!-- Please replace the above category with the appropriate journal-specific category:
[[Category:PLOS Computational Biology drafts]]
[[Category:PLOS Genetics drafts]]
[[Category:PLOS ONE drafts]]
--&gt;</text>
      <sha1>7967f8tvn1kvn394ehq94czicklmi4h</sha1>
    </revision>
    <revision>
      <id>6588</id>
      <parentid>6587</parentid>
      <timestamp>2018-11-10T18:56:40Z</timestamp>
      <contributor>
        <username>Jogmiers</username>
        <id>119</id>
      </contributor>
      <model>wikitext</model>
      <format>text/x-wiki</format>
      <text xml:space="preserve" bytes="3187">{{author
|first1       = S. Branden
|last1        = Van Oss
|department1  = Computational and Systems Biology
|institution1 = [[WP:University of Pittsburgh|University of Pittsburgh]]
|address1     = 3501 Fifth Avenue, 3064 BST3, Pittsburgh, PA 15260
|username1    = User:Jogmiers
|orcid1       = 

|first2       = Anne-Ruxandra
|last2        = Carvunis
|department2  = Computational and Systems Biology
|institution2 = [[WP:University of Pittsburgh|University of Pittsburgh]]
|address2     = 3501 Fifth Avenue, 3064 BST3, Pittsburgh, PA 15260
|username2    = User:
|orcid2       = 
}}

==Abstract==
'''''De novo'' gene birth''' is the process by which new [[w:Genes|genes]] evolve from DNA sequences that were ancestrally non-genic. ''De novo'' genes represent a subset of novel genes, and may be protein-coding or instead act as RNA genes &lt;ref&gt;{{Cite pmid|28163910}}&lt;/ref&gt;. Other novel genes are known to arise from ancestral genes through fairly well-characterized mechanisms such as [[w:gene duplication|gene duplication]] (including retroposition or [[w:Horizontal gene transfer|horizontal gene transfer]] followed by sequence divergence, or by gene fission/fusion (2, 3) (Figure 1). In contrast, the mechanisms that govern de novo gene birth (Figure 2) are not well understood, though several models exist that describe possible mechanisms by which de novo gene birth may occur. Although in principle de novo gene birth may have occurred at any point in an organism’s evolutionary history, ancient de novo gene birth events are difficult to detect. Most studies of de novo genes to date have thus focused on young genes, typically taxonomically-restricted genes (TRGs) that are present in a single species or lineage, including so-called orphan genes, defined as genes that lack any identifiable homolog. Though de novo gene birth was once viewed as a highly unlikely occurrence (4), there are now several unequivocal examples of the phenomenon that have been described, and it seems likely that de novo gene birth plays a major role in the generation of evolutionary innovation.

==Section==
[[File:Image_PlaceHolder.png|thumb|right|Images should be uploaded to wikimedia commons under the CC-BY license.]]

Add text in [[wp:Help:Wiki markup|wiki markup]]. You can easily include [[PLoSWiki:Citing_Sources|references]] from pubmed.&lt;ref name=&quot;wodak2012&quot;&gt;{{cite pmid|PMC3315447}}&lt;/ref&gt;

===Subsection===
Text text text text text text text text text text text text text text text text text text text text text text text text text text text text text text text text text text text text text text text text text text text text text text text text text text text text text text text text text text text text text text text text text text text text text text text text text text text text text text.

==Section 2==

== See also ==
*[[wp:example|example]]

== Wikipedia pages that should link here ==
*[[wp:example|example]]


=References=
&lt;references/&gt;
[[Category:PLOS article drafts]]
&lt;!-- Please replace the above category with the appropriate journal-specific category:
[[Category:PLOS Computational Biology drafts]]
[[Category:PLOS Genetics drafts]]
[[Category:PLOS ONE drafts]]
--&gt;</text>
      <sha1>bf337bg8sirn1jt4wbidfh0aq8e2fe2</sha1>
    </revision>
    <revision>
      <id>6589</id>
      <parentid>6588</parentid>
      <timestamp>2018-11-10T19:09:30Z</timestamp>
      <contributor>
        <username>Jogmiers</username>
        <id>119</id>
      </contributor>
      <model>wikitext</model>
      <format>text/x-wiki</format>
      <text xml:space="preserve" bytes="3343">{{author
|first1       = S. Branden
|last1        = Van Oss
|department1  = Computational and Systems Biology
|institution1 = [[WP:University of Pittsburgh|University of Pittsburgh]]
|address1     = 3501 Fifth Avenue, 3064 BST3, Pittsburgh, PA 15260
|username1    = User:Jogmiers
|orcid1       = 

|first2       = Anne-Ruxandra
|last2        = Carvunis
|department2  = Computational and Systems Biology
|institution2 = [[WP:University of Pittsburgh|University of Pittsburgh]]
|address2     = 3501 Fifth Avenue, 3064 BST3, Pittsburgh, PA 15260
|username2    = User:
|orcid2       = 
}}

==Abstract==
'''''De novo'' gene birth''' is the process by which new [[w:Genes|genes]] evolve from DNA sequences that were ancestrally non-genic. ''De novo'' genes represent a subset of novel genes, and may be protein-coding or instead act as RNA genes &lt;ref&gt;{{Cite pmid|28163910}}&lt;/ref&gt;. Other novel genes are known to arise from ancestral genes through fairly well-characterized mechanisms such as [[w:gene duplication|gene duplication]] (including retroposition or [[w:Horizontal gene transfer|horizontal gene transfer]] followed by sequence divergence, or by [[w:Fusion gene|gene fission/fusion]] &lt;ref&gt;{{Cite pmid|25773713}}&lt;/ref&gt;&lt;ref&gt;{{Cite pmid|20651121}}&lt;/ref&gt; ('''Figure 1'''). In contrast, the mechanisms that govern ''de novo'' gene birth ('''Figure 2''') are not well understood, though several models exist that describe possible mechanisms by which ''de novo'' gene birth may occur. Although in principle ''de novo'' gene birth may have occurred at any point in an organism’s evolutionary history, ancient ''de novo'' gene birth events are difficult to detect. Most studies of ''de novo'' genes to date have thus focused on young genes, typically taxonomically-restricted genes (TRGs) that are present in a single species or lineage, including so-called [[w:Orphan gene|orphan genes]], defined as genes that lack any identifiable homolog. Though de novo gene birth was once viewed as a highly unlikely occurrence &lt;ref&gt;{{Cite pmid|860134}}&lt;/ref&gt;, there are now several unequivocal examples of the phenomenon that have been described, and it seems likely that de novo gene birth plays a major role in the generation of evolutionary innovation.

==Section==
[[File:Image_PlaceHolder.png|thumb|right|Images should be uploaded to wikimedia commons under the CC-BY license.]]

Add text in [[wp:Help:Wiki markup|wiki markup]]. You can easily include [[PLoSWiki:Citing_Sources|references]] from pubmed.&lt;ref name=&quot;wodak2012&quot;&gt;{{cite pmid|PMC3315447}}&lt;/ref&gt;

===Subsection===
Text text text text text text text text text text text text text text text text text text text text text text text text text text text text text text text text text text text text text text text text text text text text text text text text text text text text text text text text text text text text text text text text text text text text text text text text text text text text text text.

==Section 2==

== See also ==
*[[wp:example|example]]

== Wikipedia pages that should link here ==
*[[wp:example|example]]


=References=
&lt;references/&gt;
[[Category:PLOS article drafts]]
&lt;!-- Please replace the above category with the appropriate journal-specific category:
[[Category:PLOS Computational Biology drafts]]
[[Category:PLOS Genetics drafts]]
[[Category:PLOS ONE drafts]]
--&gt;</text>
      <sha1>lm92wuekpf2ftl169v9vgzpimx7plbd</sha1>
    </revision>
    <revision>
      <id>6590</id>
      <parentid>6589</parentid>
      <timestamp>2018-11-10T19:11:32Z</timestamp>
      <contributor>
        <username>Jogmiers</username>
        <id>119</id>
      </contributor>
      <model>wikitext</model>
      <format>text/x-wiki</format>
      <text xml:space="preserve" bytes="3365">{{author
|first1       = S. Branden
|last1        = Van Oss
|department1  = Computational and Systems Biology
|institution1 = [[WP:University of Pittsburgh|University of Pittsburgh]]
|address1     = 3501 Fifth Avenue, 3064 BST3, Pittsburgh, PA 15260
|username1    = User:Jogmiers
|orcid1       = 

|first2       = Anne-Ruxandra
|last2        = Carvunis
|department2  = Computational and Systems Biology
|institution2 = [[WP:University of Pittsburgh|University of Pittsburgh]]
|address2     = 3501 Fifth Avenue, 3064 BST3, Pittsburgh, PA 15260
|username2    = User:
|orcid2       = 
}}

'''''De novo'' gene birth''' is the process by which new [[w:Genes|genes]] evolve from DNA sequences that were ancestrally non-genic. ''De novo'' genes represent a subset of novel genes, and may be protein-coding or instead act as RNA genes &lt;ref&gt;{{Cite pmid|28163910}}&lt;/ref&gt;. Other novel genes are known to arise from ancestral genes through fairly well-characterized mechanisms such as [[w:gene duplication|gene duplication]] (including retroposition or [[w:Horizontal gene transfer|horizontal gene transfer]] followed by sequence divergence, or by [[w:Fusion gene|gene fission/fusion]] &lt;ref&gt;{{Cite pmid|25773713}}&lt;/ref&gt;&lt;ref&gt;{{Cite pmid|20651121}}&lt;/ref&gt; ('''Figure 1'''). In contrast, the mechanisms that govern ''de novo'' gene birth ('''Figure 2''') are not well understood, though several models exist that describe possible mechanisms by which ''de novo'' gene birth may occur. Although in principle ''de novo'' gene birth may have occurred at any point in an organism’s evolutionary history, ancient ''de novo'' gene birth events are difficult to detect. Most studies of ''de novo'' genes to date have thus focused on young genes, typically taxonomically-restricted genes (TRGs) that are present in a single species or lineage, including so-called [[w:Orphan gene|orphan genes]], defined as genes that lack any identifiable homolog. Though de novo gene birth was once viewed as a highly unlikely occurrence &lt;ref&gt;{{Cite pmid|860134}}&lt;/ref&gt;, there are now several unequivocal examples of the phenomenon that have been described, and it seems likely that de novo gene birth plays a major role in the generation of evolutionary innovation.

==History of the study of de novo gene birth==
[[File:Image_PlaceHolder.png|thumb|right|Images should be uploaded to wikimedia commons under the CC-BY license.]]

Add text in [[wp:Help:Wiki markup|wiki markup]]. You can easily include [[PLoSWiki:Citing_Sources|references]] from pubmed.&lt;ref name=&quot;wodak2012&quot;&gt;{{cite pmid|PMC3315447}}&lt;/ref&gt;

===Subsection===
Text text text text text text text text text text text text text text text text text text text text text text text text text text text text text text text text text text text text text text text text text text text text text text text text text text text text text text text text text text text text text text text text text text text text text text text text text text text text text text.

==Section 2==

== See also ==
*[[wp:example|example]]

== Wikipedia pages that should link here ==
*[[wp:example|example]]


=References=
&lt;references/&gt;
[[Category:PLOS article drafts]]
&lt;!-- Please replace the above category with the appropriate journal-specific category:
[[Category:PLOS Computational Biology drafts]]
[[Category:PLOS Genetics drafts]]
[[Category:PLOS ONE drafts]]
--&gt;</text>
      <sha1>86wa7obpasekhjmt40eybgjpwiqnjty</sha1>
    </revision>
    <revision>
      <id>6591</id>
      <parentid>6590</parentid>
      <timestamp>2018-11-10T19:24:49Z</timestamp>
      <contributor>
        <username>Jogmiers</username>
        <id>119</id>
      </contributor>
      <model>wikitext</model>
      <format>text/x-wiki</format>
      <text xml:space="preserve" bytes="8931">{{author
|first1       = S. Branden
|last1        = Van Oss
|department1  = Computational and Systems Biology
|institution1 = [[WP:University of Pittsburgh|University of Pittsburgh]]
|address1     = 3501 Fifth Avenue, 3064 BST3, Pittsburgh, PA 15260
|username1    = User:Jogmiers
|orcid1       = 

|first2       = Anne-Ruxandra
|last2        = Carvunis
|department2  = Computational and Systems Biology
|institution2 = [[WP:University of Pittsburgh|University of Pittsburgh]]
|address2     = 3501 Fifth Avenue, 3064 BST3, Pittsburgh, PA 15260
|username2    = User:
|orcid2       = 
}}

'''''De novo'' gene birth''' is the process by which new [[w:Genes|genes]] evolve from DNA sequences that were ancestrally non-genic. ''De novo'' genes represent a subset of novel genes, and may be protein-coding or instead act as RNA genes &lt;ref&gt;{{Cite pmid|28163910}}&lt;/ref&gt;. Other novel genes are known to arise from ancestral genes through fairly well-characterized mechanisms such as [[w:gene duplication|gene duplication]] (including retroposition or [[w:Horizontal gene transfer|horizontal gene transfer]] followed by sequence divergence, or by [[w:Fusion gene|gene fission/fusion]] &lt;ref&gt;{{Cite pmid|25773713}}&lt;/ref&gt;&lt;ref&gt;{{Cite pmid|20651121}}&lt;/ref&gt; ('''Figure 1'''). In contrast, the mechanisms that govern ''de novo'' gene birth ('''Figure 2''') are not well understood, though several models exist that describe possible mechanisms by which ''de novo'' gene birth may occur. Although in principle ''de novo'' gene birth may have occurred at any point in an organism’s evolutionary history, ancient ''de novo'' gene birth events are difficult to detect. Most studies of ''de novo'' genes to date have thus focused on young genes, typically taxonomically-restricted genes (TRGs) that are present in a single species or lineage, including so-called [[w:Orphan gene|orphan genes]], defined as genes that lack any identifiable homolog. Though de novo gene birth was once viewed as a highly unlikely occurrence &lt;ref&gt;{{Cite pmid|860134}}&lt;/ref&gt;, there are now several unequivocal examples of the phenomenon that have been described, and it seems likely that de novo gene birth plays a major role in the generation of evolutionary innovation.

==History of the study of ''de novo'' gene birth==
[[File:Image_PlaceHolder.png|thumb|right|Images should be uploaded to wikimedia commons under the CC-BY license.]]

As early as the 1930s, [[w:J.B.S. Haldane|J.B.S Haldane]] and others, observing evidence of [[w:Gene duplication|chromosomal duplications]], suggested that replication of existing genes may lead to new genes with novel functions &lt;ref&gt;{{Cite pmid|20651121}}&lt;/ref&gt;. In 1970, Susumu Ohno published the seminal text Evolution by Gene Duplication (5). For some time subsequently, the consensus view was that virtually all genes were derived from ancestral genes, with Françios Jacob famously remarking in a 1977 essay that “the probability that a functional protein would appear de novo by random association of amino acids is practically zero” (4). In the same year, however, Pierre-Paul Grassé coined the term “overprinting” to describe the emergence of genes through the expression of alternative open reading frames (ORFs) that overlap preexisting genes (6). Overprinting may be thought of as a particular subtype of de novo gene birth; although overlapping with a previously coding region of the genome, the primary amino-acid sequence of the new protein is entirely novel and derived from a frame that did not previously contain a gene. The first examples of this phenomenon in bacteriophages were reported in a series of studies from 1976 to 1978 (7-9), and since then numerous other examples have been identified in viruses, bacteria, and several eukaryotic species (10-13).  

Still, the underlying pool of “starter type” exons from which all eukaryotic proteins are constructed was assumed to be constrained (14). Using the sequence data available at the time, a 1991 review estimated the number of unique, ancestral eukaryotic exons to be &lt; 60,000 (14). This notion was consistent with a “Big Bang” theory of protein evolution, which hypothesized “a possible origin of all proteins from a single or a few precursor folds” (15). In 1992, however, the sequence of chromosome III of the budding yeast Saccharomyces cerevisiae was published (16), representing the first time an entire chromosome from any eukaryotic organism had been sequenced. Sequencing of the entire yeast nuclear genome was then completed by early 1996 through a massive, collaborative international effort (17). In his review of the yeast genome project, Bernard Dujon noted that the unexpected abundance of genes lacking any known homologs was perhaps the most striking finding of the entire project (17).
[truncated: 25,352,704 more chars]
